# Supplementary material for: Poly[(μ3-biphenyl-3,3′-dicarboxyl­ato)(1,10-phenanthroline)cadmium]
Source: Acta Crystallogr Sect E Struct Rep Online. 2011 Oct 22;67(Pt 11):m1557. doi: 10.1107/S1600536811042085 (PMC3246978; doi:10.1107/S1600536811042085)
Supplement: Supplementary file 1 [file e-67-m1557-sup1.cif]

##############################################################################
#                                                                            #
# This CIF contains the data in a paper accepted for publication in          #
# Acta Crystallographica Section E. It conforms to the requirements of       #
# Notes for Authors for Acta Crystallographica Section E, and has been       #
# peer reviewed under the auspices of the IUCr Commission on Journals.       #
#                                                                            #
# Full details of the Crystallographic Information File format               #
# are given in the paper "The Crystallographic Information File (CIF):       #
# a New Standard Archive File for Crystallography" by S. R. Hall, F. H.      #
# Allen and I. D. Brown [Acta Cryst. (1991), A47, 655-685].                  #
#                                                                            #
# The current version of the core CIF dictionary is obtainable from          #
# ftp://ftp.iucr.org/pub/cif_core.dic.                                       #
#                                                                            #
# Software is freely available for graphical display of the structure(s)     #
# in this CIF. For information consult the CIF software page                 #
# http://www.iucr.org/resources/cif/software.                                #
#                                                                            #
# This file may be used for bona fide research purposes within the           #
# scientific community so long as proper attribution is given to the journal # 
# article from which it was obtained.                                        #
#                                                                            #
##############################################################################
data_global
_audit_creation_method     SHELXL-97
_journal_data_validation_number     ?
_journal_date_recd_electronic     2011-09-19
_journal_date_accepted     2011-10-12
_journal_name_full     'Acta Crystallographica, Section E'
_journal_year     2011
_journal_volume     67
_journal_issue     11
_journal_page_first     m1557
_journal_page_last     m1557
_journal_paper_category     QM
_journal_coeditor_code     IM2322
_publ_contact_author_name     'Qiu, Yu-E'
_publ_contact_author_address
;
Department of Chemistry,
Dezhou University,
Dezhou, Shandong  253023,
People's Republic of China
;
_publ_contact_author_email     dzyeqiu@126.com
_publ_contact_author_fax     '86 534 8987866'
_publ_contact_author_phone     '86 534 8987866'
_publ_section_title
;
Poly[(\m~3~-biphenyl-3,3'-dicarboxylato)(1,10-phenanthroline)cadmium]
;
loop_
    _publ_author_name
    _publ_author_footnote
    _publ_author_address
    'Qiu, Yu-E' .
;
Department of Chemistry,
Dezhou University,
Dezhou, Shandong 253023,
People's Republic of China
;
_publ_section_synopsis     .
data_I
_chemical_name_systematic
;
Poly[(\m~3~-biphenyl-3,3'-dicarboxylato)(1,10-phenanthroline)cadmium]
;
_chemical_name_common     ?
_chemical_formula_moiety     'C26 H16 Cd N2 O4'
_chemical_formula_sum     'C26 H16 Cd N2 O4'
_chemical_formula_iupac     '[Cd (C14 H8 O4) (C12 H8 N2)]'
_chemical_formula_weight     532.81
_chemical_melting_point     ?
_symmetry_cell_setting     monoclinic
_symmetry_space_group_name_H-M     'C 2/c'
_symmetry_space_group_name_Hall     '-C 2yc'
loop_
    _symmetry_equiv_pos_as_xyz
    'x, y, z'
    '-x, y, -z+1/2'
    'x+1/2, y+1/2, z'
    '-x+1/2, y+1/2, -z+1/2'
    '-x, -y, -z'
    'x, -y, z-1/2'
    '-x+1/2, -y+1/2, -z'
    'x+1/2, -y+1/2, z-1/2'
_cell_length_a     26.1947(17)
_cell_length_b     9.7258(5)
_cell_length_c     21.2247(14)
_cell_angle_alpha     90.00
_cell_angle_beta     127.4110(10)
_cell_angle_gamma     90.00
_cell_volume     4295.0(5)
_cell_formula_units_Z     8
_cell_measurement_reflns_used     4252
_cell_measurement_theta_min     2.31
_cell_measurement_theta_max     26.63
_cell_measurement_temperature     296(2)
_exptl_crystal_description     block
_exptl_crystal_colour     colorless
_exptl_crystal_size_max     0.22
_exptl_crystal_size_mid     0.16
_exptl_crystal_size_min     0.12
_exptl_crystal_density_diffrn     1.648
_exptl_crystal_density_meas     ?
_exptl_crystal_density_method     'not measured'
_exptl_crystal_F_000     2128
_exptl_absorpt_coefficient_mu     1.054
_exptl_absorpt_correction_type     multi-scan
_exptl_absorpt_process_details     '(SADABS; Bruker, 2001)'
_exptl_absorpt_correction_T_min     0.8043
_exptl_absorpt_correction_T_max     0.8866
_exptl_special_details
;
;
_diffrn_ambient_temperature     296(2)
_diffrn_radiation_type     MoK\a
_diffrn_radiation_wavelength     0.71073
_diffrn_radiation_source     'fine-focus sealed tube'
_diffrn_radiation_monochromator     graphite
_diffrn_measurement_device_type     'Bruker APEXII CCD area-detector'
_diffrn_measurement_method     '\f and \w'
_diffrn_detector_area_resol_mean     ?
_diffrn_reflns_number     12984
_diffrn_reflns_av_R_equivalents     0.0285
_diffrn_reflns_av_sigmaI/netI     0.0331
_diffrn_reflns_theta_min     1.96
_diffrn_reflns_theta_max     27.51
_diffrn_reflns_theta_full     27.51
_diffrn_measured_fraction_theta_max     0.993
_diffrn_measured_fraction_theta_full     0.993
_diffrn_reflns_limit_h_min     -33
_diffrn_reflns_limit_h_max     34
_diffrn_reflns_limit_k_min     -12
_diffrn_reflns_limit_k_max     12
_diffrn_reflns_limit_l_min     -22
_diffrn_reflns_limit_l_max     27
_diffrn_standards_number     ?
_diffrn_standards_interval_count     ?
_diffrn_standards_interval_time     ?
_diffrn_standards_decay_%     ?
_refine_special_details
;
Refinement of <i>F</i>^2^ against ALL reflections. The weighted <i>R</i>-factor
<i>wR</i> and goodness of fit <i>S</i> are based on <i>F</i>^2^, conventional
<i>R</i>-factors <i>R</i> are based on <i>F</i>, with <i>F</i> set to zero for
negative <i>F</i>^2^. The threshold expression of <i>F</i>^2^ >
\s(<i>F</i>^2^) is used only for calculating <i>R</i>-factors(gt) <i>etc</i>.
and is not relevant to the choice of reflections for refinement.
<i>R</i>-factors based on <i>F</i>^2^ are statistically about twice as large
as those based on <i>F</i>, and <i>R</i>- factors based on ALL data will be
even larger.
;
_reflns_number_total     4902
_reflns_number_gt     3799
_reflns_threshold_expression     I>2\s(I)
_refine_ls_structure_factor_coef     Fsqd
_refine_ls_matrix_type     full
_refine_ls_R_factor_all     0.0478
_refine_ls_R_factor_gt     0.0328
_refine_ls_wR_factor_gt     0.0683
_refine_ls_wR_factor_ref     0.0745
_refine_ls_goodness_of_fit_ref     1.039
_refine_ls_restrained_S_all     1.148
_refine_ls_number_reflns     4902
_refine_ls_number_parameters     298
_refine_ls_number_restraints     20
_refine_ls_hydrogen_treatment     constr
_refine_ls_weighting_scheme     calc
_refine_ls_weighting_details
         'calc w=1/[\s^2^(Fo^2^)+(0.0264P)^2^+5.2631P] where P=(Fo^2^+2Fc^2^)/3'
_atom_sites_solution_hydrogens     geom
_atom_sites_solution_primary     direct
_atom_sites_solution_secondary     difmap
_refine_ls_shift/su_max     0.002
_refine_ls_shift/su_mean     0.000
_refine_diff_density_max     0.675
_refine_diff_density_min     -0.390
_refine_ls_extinction_method     none
_refine_ls_extinction_coef     ?
loop_
    _atom_type_symbol
    _atom_type_description
    _atom_type_scat_dispersion_real
    _atom_type_scat_dispersion_imag
    _atom_type_scat_source
    'C' 'C' 0.0033 0.0016
                         'International Tables Vol C Tables 4.2.6.8 and 6.1.1.4'
    'H' 'H' 0.0000 0.0000
                         'International Tables Vol C Tables 4.2.6.8 and 6.1.1.4'
    'N' 'N' 0.0061 0.0033
                         'International Tables Vol C Tables 4.2.6.8 and 6.1.1.4'
    'O' 'O' 0.0106 0.0060
                         'International Tables Vol C Tables 4.2.6.8 and 6.1.1.4'
    'Cd' 'Cd' -0.8075 1.2024
                         'International Tables Vol C Tables 4.2.6.8 and 6.1.1.4'
_computing_data_collection     'APEX2 (Bruker, 2007)'
_computing_cell_refinement     'SAINT (Bruker, 2007)'
_computing_data_reduction     'SAINT (Bruker, 2007)'
_computing_structure_solution     'SIR97 (Altomare <i>et al.</i>, 1999)'
_computing_structure_refinement     'SHELXL97 (Sheldrick, 2008)'
_computing_molecular_graphics     'SHELXTL (Sheldrick, 2008)'
_computing_publication_material     'WinGX (Farrugia, 1999)'
loop_
    _atom_site_type_symbol
    _atom_site_label
    _atom_site_fract_x
    _atom_site_fract_y
    _atom_site_fract_z
    _atom_site_U_iso_or_equiv
    _atom_site_adp_type
    _atom_site_calc_flag
    _atom_site_refinement_flags
    _atom_site_occupancy
    _atom_site_symmetry_multiplicity
    _atom_site_disorder_assembly
    _atom_site_disorder_group
    Cd Cd1 0.576743(12) 0.54986(2) 0.356955(13) 0.03981(9) Uani d U 1 1 . .
    O O4 0.58387(13) 0.7247(2) 0.43196(14) 0.0562(6) Uani d . 1 1 . .
    O O2 0.53633(12) 1.4416(2) 0.71597(14) 0.0510(6) Uani d . 1 1 . .
    N N1 0.55605(13) 0.3153(3) 0.35361(14) 0.0391(6) Uani d . 1 1 . .
    N N2 0.66457(14) 0.4227(3) 0.38232(16) 0.0462(7) Uani d . 1 1 . .
    O O1 0.60664(16) 1.2882(2) 0.80000(16) 0.0743(9) Uani d . 1 1 . .
    O O3 0.63552(15) 0.5452(3) 0.50456(15) 0.0715(8) Uani d U 1 1 . .
    C C8 0.63079(16) 0.9542(3) 0.62890(18) 0.0419(7) Uani d . 1 1 . .
    C C22 0.7643(2) 0.2526(5) 0.4166(2) 0.0690(11) Uani d . 1 1 . .
    H H22 0.7980 0.1969 0.4287 0.083 Uiso calc R 1 1 . .
    C C15 0.50313(17) 0.2623(4) 0.33813(19) 0.0493(8) Uani d . 1 1 . .
    H H15 0.4707 0.3218 0.3267 0.059 Uiso calc R 1 1 . .
    C C9 0.61051(15) 0.8739(3) 0.56284(18) 0.0384(7) Uani d . 1 1 . .
    H H9 0.5779 0.9068 0.5125 0.046 Uiso calc R 1 1 . .
    C C6 0.60253(15) 1.1531(3) 0.67908(18) 0.0378(7) Uani d . 1 1 . .
    H H6 0.6193 1.1044 0.7256 0.045 Uiso calc R 1 1 . .
    C C25 0.66020(16) 0.2840(3) 0.38477(18) 0.0429(8) Uani d . 1 1 . .
    C C7 0.57685(16) 1.2827(3) 0.66989(18) 0.0398(7) Uani d . 1 1 . .
    C C5 0.60382(15) 1.0940(3) 0.62004(18) 0.0372(7) Uani d . 1 1 . .
    C C21 0.70931(19) 0.1938(4) 0.4015(2) 0.0540(9) Uani d . 1 1 . .
    C C26 0.60325(16) 0.2285(3) 0.37016(17) 0.0410(7) Uani d . 1 1 . .
    C C24 0.71735(19) 0.4739(4) 0.3960(2) 0.0607(10) Uani d . 1 1 . .
    H H24 0.7207 0.5686 0.3937 0.073 Uiso calc R 1 1 . .
    C C14 0.61750(17) 0.6662(3) 0.4976(2) 0.0462(8) Uani d U 1 1 . .
    C C10 0.63737(18) 0.7474(4) 0.5699(2) 0.0510(9) Uani d . 1 1 . .
    C C23 0.7685(2) 0.3906(5) 0.4137(2) 0.0713(12) Uani d . 1 1 . .
    H H23 0.8049 0.4303 0.4234 0.086 Uiso calc R 1 1 . .
    C C2 0.5534(2) 1.3575(4) 0.6021(2) 0.0577(10) Uani d . 1 1 . .
    H H2 0.5363 1.4447 0.5957 0.069 Uiso calc R 1 1 . .
    C C1 0.57283(18) 1.3394(3) 0.7327(2) 0.0475(8) Uani d . 1 1 . .
    C C3 0.5556(2) 1.3028(4) 0.5438(2) 0.0668(12) Uani d . 1 1 . .
    H H3 0.5407 1.3539 0.4986 0.080 Uiso calc R 1 1 . .
    C C17 0.5397(2) 0.0336(4) 0.3544(2) 0.0605(11) Uani d . 1 1 . .
    H H17 0.5336 -0.0606 0.3544 0.073 Uiso calc R 1 1 . .
    C C4 0.57985(18) 1.1717(4) 0.5526(2) 0.0513(9) Uani d . 1 1 . .
    H H4 0.5801 1.1351 0.5123 0.062 Uiso calc R 1 1 . .
    C C16 0.4936(2) 0.1214(4) 0.3381(2) 0.0600(10) Uani d . 1 1 . .
    H H16 0.4555 0.0885 0.3270 0.072 Uiso calc R 1 1 . .
    C C19 0.6478(2) -0.0034(4) 0.3886(2) 0.0646(11) Uani d . 1 1 . .
    H H19 0.6439 -0.0982 0.3901 0.078 Uiso calc R 1 1 . .
    C C11 0.6841(3) 0.6979(5) 0.6435(3) 0.0999(17) Uani d U 1 1 . .
    H H11 0.7014 0.6111 0.6491 0.120 Uiso calc R 1 1 . .
    C C18 0.59693(19) 0.0839(3) 0.37142(19) 0.0505(9) Uani d . 1 1 . .
    C C13 0.6786(2) 0.9026(5) 0.7021(2) 0.0867(16) Uani d . 1 1 . .
    H H13 0.6926 0.9536 0.7470 0.104 Uiso calc R 1 1 . .
    C C12 0.7065(3) 0.7767(6) 0.7108(3) 0.118(2) Uani d U 1 1 . .
    H H12 0.7399 0.7446 0.7610 0.142 Uiso calc R 1 1 . .
    C C20 0.7008(2) 0.0496(4) 0.4026(2) 0.0659(11) Uani d . 1 1 . .
    H H20 0.7332 -0.0095 0.4135 0.079 Uiso calc R 1 1 . .
loop_
    _atom_site_aniso_label
    _atom_site_aniso_U_11
    _atom_site_aniso_U_22
    _atom_site_aniso_U_33
    _atom_site_aniso_U_12
    _atom_site_aniso_U_13
    _atom_site_aniso_U_23
    Cd1 0.05906(17) 0.02976(12) 0.03860(14) -0.00476(11) 0.03382(12)
                                                                    -0.00224(10)
    O4 0.0822(18) 0.0413(13) 0.0422(14) 0.0027(13) 0.0362(14) -0.0058(11)
    O2 0.0564(15) 0.0473(13) 0.0569(15) 0.0043(12) 0.0383(13) -0.0115(11)
    N1 0.0439(15) 0.0375(14) 0.0341(14) -0.0049(12) 0.0227(12) 0.0023(11)
    N2 0.0523(17) 0.0492(17) 0.0444(16) -0.0107(14) 0.0332(14) -0.0059(13)
    O1 0.145(3) 0.0429(14) 0.0609(17) 0.0272(16) 0.0757(19) 0.0103(12)
    O3 0.107(2) 0.0565(13) 0.0489(9) 0.0251(13) 0.0461(13) 0.0007(11)
    C8 0.0485(19) 0.0465(18) 0.0372(17) 0.0058(16) 0.0295(15) -0.0008(15)
    C22 0.066(3) 0.094(3) 0.058(2) 0.010(3) 0.043(2) -0.002(2)
    C15 0.055(2) 0.049(2) 0.046(2) -0.0103(17) 0.0320(18) 0.0016(16)
    C9 0.0429(18) 0.0410(17) 0.0334(16) 0.0023(14) 0.0243(14) -0.0009(13)
    C6 0.0468(18) 0.0352(15) 0.0384(17) -0.0041(14) 0.0295(15) -0.0034(13)
    C25 0.052(2) 0.0461(19) 0.0315(17) -0.0015(16) 0.0260(16) -0.0051(14)
    C7 0.0506(19) 0.0361(16) 0.0413(17) -0.0006(14) 0.0324(16) -0.0045(14)
    C5 0.0402(17) 0.0390(16) 0.0388(17) -0.0025(13) 0.0273(15) -0.0064(13)
    C21 0.061(2) 0.067(2) 0.0387(19) 0.0051(19) 0.0325(18) -0.0048(17)
    C26 0.054(2) 0.0372(17) 0.0282(16) -0.0054(15) 0.0231(15) -0.0034(13)
    C24 0.065(3) 0.066(3) 0.061(2) -0.016(2) 0.044(2) -0.0065(19)
    C14 0.061(2) 0.0433(14) 0.0453(19) 0.0021(16) 0.0380(18) -0.0038(15)
    C10 0.068(2) 0.0494(19) 0.0386(18) 0.0156(18) 0.0343(18) 0.0033(15)
    C23 0.056(3) 0.103(4) 0.070(3) -0.008(2) 0.046(2) -0.003(3)
    C2 0.086(3) 0.0426(19) 0.056(2) 0.0179(19) 0.049(2) 0.0063(17)
    C1 0.074(2) 0.0332(17) 0.053(2) -0.0027(17) 0.048(2) -0.0059(16)
    C3 0.107(3) 0.057(2) 0.053(2) 0.024(2) 0.057(2) 0.0156(18)
    C17 0.083(3) 0.039(2) 0.048(2) -0.019(2) 0.034(2) -0.0024(16)
    C4 0.071(2) 0.053(2) 0.0431(19) 0.0113(18) 0.0417(19) -0.0005(16)
    C16 0.071(3) 0.055(2) 0.050(2) -0.024(2) 0.035(2) -0.0018(18)
    C19 0.093(3) 0.0386(19) 0.055(2) 0.006(2) 0.041(2) -0.0048(17)
    C11 0.136(4) 0.084(3) 0.060(3) 0.060(3) 0.050(3) 0.004(2)
    C18 0.072(3) 0.0370(17) 0.0343(18) -0.0015(17) 0.0277(18) -0.0024(14)
    C13 0.112(4) 0.089(3) 0.037(2) 0.051(3) 0.034(2) -0.002(2)
    C12 0.150(4) 0.109(3) 0.056(3) 0.073(3) 0.042(3) 0.006(2)
    C20 0.088(3) 0.056(2) 0.054(2) 0.023(2) 0.043(2) -0.0011(19)
_geom_special_details
;
All e.s.d.'s (except the e.s.d. in the dihedral angle between two l.s. planes)
are estimated using the full covariance matrix. The cell e.s.d.'s are taken
into account individually in the estimation of e.s.d.'s in distances, angles
and torsion angles; correlations between e.s.d.'s in cell parameters are only
used when they are defined by crystal symmetry. An approximate (isotropic)
treatment of cell e.s.d.'s is used for estimating e.s.d.'s involving l.s.
planes.
;
loop_
    _geom_bond_atom_site_label_1
    _geom_bond_atom_site_label_2
    _geom_bond_site_symmetry_2
    _geom_bond_distance
    _geom_bond_publ_flag
    Cd1 O4 . 2.258(2) ?
    Cd1 N1 . 2.336(3) ?
    Cd1 N2 . 2.368(3) ?
    Cd1 O2 5_676 2.368(2) ?
    Cd1 O1 6_575 2.388(2) ?
    Cd1 O2 6_575 2.497(2) ?
    Cd1 O3 . 2.515(3) ?
    Cd1 C14 . 2.731(3) ?
    O4 C14 . 1.245(4) ?
    O2 C1 . 1.271(4) ?
    O2 Cd1 5_676 2.368(2) ?
    O2 Cd1 6_576 2.497(2) ?
    N1 C15 . 1.320(4) ?
    N1 C26 . 1.355(4) ?
    N2 C24 . 1.325(4) ?
    N2 C25 . 1.358(4) ?
    O1 C1 . 1.238(4) ?
    O1 Cd1 6_576 2.388(2) ?
    O3 C14 . 1.243(4) ?
    C8 C13 . 1.367(5) ?
    C8 C9 . 1.397(4) ?
    C8 C5 . 1.491(4) ?
    C22 C23 . 1.352(6) ?
    C22 C21 . 1.393(5) ?
    C22 H22 . 0.9300 ?
    C15 C16 . 1.393(5) ?
    C15 H15 . 0.9300 ?
    C9 C10 . 1.380(4) ?
    C9 H9 . 0.9300 ?
    C6 C7 . 1.385(4) ?
    C6 C5 . 1.398(4) ?
    C6 H6 . 0.9300 ?
    C25 C21 . 1.413(5) ?
    C25 C26 . 1.432(4) ?
    C7 C2 . 1.380(4) ?
    C7 C1 . 1.505(4) ?
    C5 C4 . 1.387(4) ?
    C21 C20 . 1.423(5) ?
    C26 C18 . 1.419(4) ?
    C24 C23 . 1.406(6) ?
    C24 H24 . 0.9300 ?
    C14 C10 . 1.509(4) ?
    C10 C11 . 1.360(5) ?
    C23 H23 . 0.9300 ?
    C2 C3 . 1.378(5) ?
    C2 H2 . 0.9300 ?
    C3 C4 . 1.386(5) ?
    C3 H3 . 0.9300 ?
    C17 C16 . 1.341(6) ?
    C17 C18 . 1.401(6) ?
    C17 H17 . 0.9300 ?
    C4 H4 . 0.9300 ?
    C16 H16 . 0.9300 ?
    C19 C20 . 1.336(6) ?
    C19 C18 . 1.428(6) ?
    C19 H19 . 0.9300 ?
    C11 C12 . 1.398(6) ?
    C11 H11 . 0.9300 ?
    C13 C12 . 1.380(6) ?
    C13 H13 . 0.9300 ?
    C12 H12 . 0.9300 ?
    C20 H20 . 0.9300 ?
loop_
    _geom_angle_atom_site_label_1
    _geom_angle_atom_site_label_2
    _geom_angle_atom_site_label_3
    _geom_angle_site_symmetry_1
    _geom_angle_site_symmetry_3
    _geom_angle
    _geom_angle_publ_flag
    O4 Cd1 N1 . . 132.46(9) ?
    O4 Cd1 N2 . . 125.46(10) ?
    N1 Cd1 N2 . . 70.87(9) ?
    O4 Cd1 O2 . 5_676 88.24(9) ?
    N1 Cd1 O2 . 5_676 80.75(9) ?
    N2 Cd1 O2 . 5_676 145.46(8) ?
    O4 Cd1 O1 . 6_575 87.04(9) ?
    N1 Cd1 O1 . 6_575 140.34(9) ?
    N2 Cd1 O1 . 6_575 83.53(10) ?
    O2 Cd1 O1 5_676 6_575 108.10(10) ?
    O4 Cd1 O2 . 6_575 127.82(8) ?
    N1 Cd1 O2 . 6_575 94.27(8) ?
    N2 Cd1 O2 . 6_575 86.32(8) ?
    O2 Cd1 O2 5_676 6_575 76.36(8) ?
    O1 Cd1 O2 6_575 6_575 53.28(8) ?
    O4 Cd1 O3 . . 53.83(8) ?
    N1 Cd1 O3 . . 88.58(8) ?
    N2 Cd1 O3 . . 86.12(9) ?
    O2 Cd1 O3 5_676 . 113.01(9) ?
    O1 Cd1 O3 6_575 . 120.11(10) ?
    O2 Cd1 O3 6_575 . 170.56(9) ?
    O4 Cd1 C14 . . 26.82(9) ?
    N1 Cd1 C14 . . 111.54(9) ?
    N2 Cd1 C14 . . 106.69(10) ?
    O2 Cd1 C14 5_676 . 101.72(9) ?
    O1 Cd1 C14 6_575 . 104.46(9) ?
    O2 Cd1 C14 6_575 . 153.63(9) ?
    O3 Cd1 C14 . . 27.01(9) ?
    C14 O4 Cd1 . . 98.26(19) ?
    C1 O2 Cd1 . 5_676 129.8(2) ?
    C1 O2 Cd1 . 6_576 89.51(19) ?
    Cd1 O2 Cd1 5_676 6_576 103.50(8) ?
    C15 N1 C26 . . 118.5(3) ?
    C15 N1 Cd1 . . 125.3(2) ?
    C26 N1 Cd1 . . 116.2(2) ?
    C24 N2 C25 . . 117.8(3) ?
    C24 N2 Cd1 . . 126.5(3) ?
    C25 N2 Cd1 . . 115.8(2) ?
    C1 O1 Cd1 . 6_576 95.4(2) ?
    C14 O3 Cd1 . . 86.2(2) ?
    C13 C8 C9 . . 117.5(3) ?
    C13 C8 C5 . . 121.0(3) ?
    C9 C8 C5 . . 121.4(3) ?
    C23 C22 C21 . . 119.9(4) ?
    C23 C22 H22 . . 120.1 ?
    C21 C22 H22 . . 120.1 ?
    N1 C15 C16 . . 123.1(4) ?
    N1 C15 H15 . . 118.5 ?
    C16 C15 H15 . . 118.5 ?
    C10 C9 C8 . . 122.1(3) ?
    C10 C9 H9 . . 118.9 ?
    C8 C9 H9 . . 118.9 ?
    C7 C6 C5 . . 121.5(3) ?
    C7 C6 H6 . . 119.3 ?
    C5 C6 H6 . . 119.3 ?
    N2 C25 C21 . . 122.8(3) ?
    N2 C25 C26 . . 117.9(3) ?
    C21 C25 C26 . . 119.4(3) ?
    C2 C7 C6 . . 119.8(3) ?
    C2 C7 C1 . . 120.3(3) ?
    C6 C7 C1 . . 119.9(3) ?
    C4 C5 C6 . . 117.3(3) ?
    C4 C5 C8 . . 120.7(3) ?
    C6 C5 C8 . . 122.0(3) ?
    C22 C21 C25 . . 117.3(4) ?
    C22 C21 C20 . . 123.4(4) ?
    C25 C21 C20 . . 119.3(4) ?
    N1 C26 C18 . . 121.6(3) ?
    N1 C26 C25 . . 119.2(3) ?
    C18 C26 C25 . . 119.2(3) ?
    N2 C24 C23 . . 122.6(4) ?
    N2 C24 H24 . . 118.7 ?
    C23 C24 H24 . . 118.7 ?
    O3 C14 O4 . . 121.7(3) ?
    O3 C14 C10 . . 120.2(3) ?
    O4 C14 C10 . . 118.1(3) ?
    O3 C14 Cd1 . . 66.77(18) ?
    O4 C14 Cd1 . . 54.92(16) ?
    C10 C14 Cd1 . . 172.8(2) ?
    C11 C10 C9 . . 118.9(3) ?
    C11 C10 C14 . . 119.8(3) ?
    C9 C10 C14 . . 121.2(3) ?
    C22 C23 C24 . . 119.6(4) ?
    C22 C23 H23 . . 120.2 ?
    C24 C23 H23 . . 120.2 ?
    C3 C2 C7 . . 119.8(3) ?
    C3 C2 H2 . . 120.1 ?
    C7 C2 H2 . . 120.1 ?
    O1 C1 O2 . . 121.8(3) ?
    O1 C1 C7 . . 119.2(3) ?
    O2 C1 C7 . . 119.0(3) ?
    C2 C3 C4 . . 120.0(3) ?
    C2 C3 H3 . . 120.0 ?
    C4 C3 H3 . . 120.0 ?
    C16 C17 C18 . . 120.0(3) ?
    C16 C17 H17 . . 120.0 ?
    C18 C17 H17 . . 120.0 ?
    C3 C4 C5 . . 121.5(3) ?
    C3 C4 H4 . . 119.2 ?
    C5 C4 H4 . . 119.2 ?
    C17 C16 C15 . . 119.5(4) ?
    C17 C16 H16 . . 120.2 ?
    C15 C16 H16 . . 120.2 ?
    C20 C19 C18 . . 120.7(4) ?
    C20 C19 H19 . . 119.7 ?
    C18 C19 H19 . . 119.7 ?
    C10 C11 C12 . . 120.4(4) ?
    C10 C11 H11 . . 119.8 ?
    C12 C11 H11 . . 119.8 ?
    C17 C18 C26 . . 117.4(4) ?
    C17 C18 C19 . . 123.1(4) ?
    C26 C18 C19 . . 119.5(4) ?
    C8 C13 C12 . . 121.6(4) ?
    C8 C13 H13 . . 119.2 ?
    C12 C13 H13 . . 119.2 ?
    C13 C12 C11 . . 119.3(4) ?
    C13 C12 H12 . . 120.3 ?
    C11 C12 H12 . . 120.3 ?
    C19 C20 C21 . . 121.9(4) ?
    C19 C20 H20 . . 119.0 ?
    C21 C20 H20 . . 119.0 ?
loop_
    _geom_torsion_atom_site_label_1
    _geom_torsion_atom_site_label_2
    _geom_torsion_atom_site_label_3
    _geom_torsion_atom_site_label_4
    _geom_torsion_site_symmetry_1
    _geom_torsion_site_symmetry_2
    _geom_torsion_site_symmetry_3
    _geom_torsion_site_symmetry_4
    _geom_torsion
    _geom_torsion_publ_flag
    N1 Cd1 O4 C14 . . . . 45.0(3) ?
    N2 Cd1 O4 C14 . . . . -51.1(2) ?
    O2 Cd1 O4 C14 5_676 . . . 120.7(2) ?
    O1 Cd1 O4 C14 6_575 . . . -131.0(2) ?
    O2 Cd1 O4 C14 6_575 . . . -168.08(19) ?
    O3 Cd1 O4 C14 . . . . 0.3(2) ?
    O4 Cd1 N1 C15 . . . . 60.5(3) ?
    N2 Cd1 N1 C15 . . . . -178.5(3) ?
    O2 Cd1 N1 C15 5_676 . . . -18.5(2) ?
    O1 Cd1 N1 C15 6_575 . . . -125.7(3) ?
    O2 Cd1 N1 C15 6_575 . . . -93.9(2) ?
    O3 Cd1 N1 C15 . . . . 95.1(2) ?
    O4 Cd1 N1 C26 . . . . -118.5(2) ?
    N2 Cd1 N1 C26 . . . . 2.46(19) ?
    O2 Cd1 N1 C26 5_676 . . . 162.5(2) ?
    O1 Cd1 N1 C26 6_575 . . . 55.2(3) ?
    O2 Cd1 N1 C26 6_575 . . . 87.1(2) ?
    O3 Cd1 N1 C26 . . . . -83.9(2) ?
    O4 Cd1 N2 C24 . . . . -51.3(3) ?
    N1 Cd1 N2 C24 . . . . 179.7(3) ?
    O2 Cd1 N2 C24 5_676 . . . 143.2(3) ?
    O1 Cd1 N2 C24 6_575 . . . 30.4(3) ?
    O2 Cd1 N2 C24 6_575 . . . 83.9(3) ?
    O3 Cd1 N2 C24 . . . . -90.5(3) ?
    O4 Cd1 N2 C25 . . . . 127.0(2) ?
    N1 Cd1 N2 C25 . . . . -2.0(2) ?
    O2 Cd1 N2 C25 5_676 . . . -38.5(3) ?
    O1 Cd1 N2 C25 6_575 . . . -151.3(2) ?
    O2 Cd1 N2 C25 6_575 . . . -97.8(2) ?
    O3 Cd1 N2 C25 . . . . 87.8(2) ?
    O4 Cd1 O3 C14 . . . . -0.3(2) ?
    N1 Cd1 O3 C14 . . . . -149.0(2) ?
    N2 Cd1 O3 C14 . . . . 140.1(2) ?
    O2 Cd1 O3 C14 5_676 . . . -69.7(2) ?
    O1 Cd1 O3 C14 6_575 . . . 59.9(3) ?
    O2 Cd1 O3 C14 6_575 . . . 103.3(5) ?
    C26 N1 C15 C16 . . . . 0.1(5) ?
    Cd1 N1 C15 C16 . . . . -178.9(2) ?
    C13 C8 C9 C10 . . . . -0.4(5) ?
    C5 C8 C9 C10 . . . . 176.5(3) ?
    C24 N2 C25 C21 . . . . 0.3(5) ?
    Cd1 N2 C25 C21 . . . . -178.1(2) ?
    C24 N2 C25 C26 . . . . 179.9(3) ?
    Cd1 N2 C25 C26 . . . . 1.5(3) ?
    C5 C6 C7 C2 . . . . -1.8(5) ?
    C5 C6 C7 C1 . . . . 176.4(3) ?
    C7 C6 C5 C4 . . . . 1.6(5) ?
    C7 C6 C5 C8 . . . . -179.4(3) ?
    C13 C8 C5 C4 . . . . 149.9(4) ?
    C9 C8 C5 C4 . . . . -26.9(5) ?
    C13 C8 C5 C6 . . . . -29.0(5) ?
    C9 C8 C5 C6 . . . . 154.2(3) ?
    C23 C22 C21 C25 . . . . -1.0(5) ?
    C23 C22 C21 C20 . . . . 179.4(4) ?
    N2 C25 C21 C22 . . . . 0.6(5) ?
    C26 C25 C21 C22 . . . . -179.0(3) ?
    N2 C25 C21 C20 . . . . -179.8(3) ?
    C26 C25 C21 C20 . . . . 0.6(5) ?
    C15 N1 C26 C18 . . . . -0.3(4) ?
    Cd1 N1 C26 C18 . . . . 178.9(2) ?
    C15 N1 C26 C25 . . . . 178.2(3) ?
    Cd1 N1 C26 C25 . . . . -2.7(3) ?
    N2 C25 C26 N1 . . . . 0.8(4) ?
    C21 C25 C26 N1 . . . . -179.6(3) ?
    N2 C25 C26 C18 . . . . 179.3(3) ?
    C21 C25 C26 C18 . . . . -1.1(4) ?
    C25 N2 C24 C23 . . . . -0.9(5) ?
    Cd1 N2 C24 C23 . . . . 177.4(3) ?
    Cd1 O3 C14 O4 . . . . 0.5(4) ?
    Cd1 O3 C14 C10 . . . . -178.2(3) ?
    Cd1 O4 C14 O3 . . . . -0.5(4) ?
    Cd1 O4 C14 C10 . . . . 178.2(3) ?
    O4 Cd1 C14 O3 . . . . 179.5(4) ?
    N1 Cd1 C14 O3 . . . . 33.6(3) ?
    N2 Cd1 C14 O3 . . . . -41.9(2) ?
    O2 Cd1 C14 O3 5_676 . . . 118.2(2) ?
    O1 Cd1 C14 O3 6_575 . . . -129.4(2) ?
    O2 Cd1 C14 O3 6_575 . . . -158.9(2) ?
    N1 Cd1 C14 O4 . . . . -145.9(2) ?
    N2 Cd1 C14 O4 . . . . 138.5(2) ?
    O2 Cd1 C14 O4 5_676 . . . -61.3(2) ?
    O1 Cd1 C14 O4 6_575 . . . 51.1(2) ?
    O2 Cd1 C14 O4 6_575 . . . 21.6(3) ?
    O3 Cd1 C14 O4 . . . . -179.5(4) ?
    O4 Cd1 C14 C10 . . . . -12.9(19) ?
    N1 Cd1 C14 C10 . . . . -158.8(19) ?
    N2 Cd1 C14 C10 . . . . 126(2) ?
    O2 Cd1 C14 C10 5_676 . . . -74(2) ?
    O1 Cd1 C14 C10 6_575 . . . 38(2) ?
    O2 Cd1 C14 C10 6_575 . . . 9(2) ?
    O3 Cd1 C14 C10 . . . . 168(2) ?
    C8 C9 C10 C11 . . . . 1.4(6) ?
    C8 C9 C10 C14 . . . . -176.3(3) ?
    O3 C14 C10 C11 . . . . 12.1(6) ?
    O4 C14 C10 C11 . . . . -166.7(4) ?
    O3 C14 C10 C9 . . . . -170.2(4) ?
    O4 C14 C10 C9 . . . . 11.0(5) ?
    C21 C22 C23 C24 . . . . 0.5(6) ?
    N2 C24 C23 C22 . . . . 0.5(6) ?
    C6 C7 C2 C3 . . . . 0.2(6) ?
    C1 C7 C2 C3 . . . . -178.0(4) ?
    Cd1 O1 C1 O2 6_576 . . . -2.7(4) ?
    Cd1 O1 C1 C7 6_576 . . . 174.9(3) ?
    Cd1 O2 C1 O1 5_676 . . . -104.7(4) ?
    Cd1 O2 C1 O1 6_576 . . . 2.6(4) ?
    Cd1 O2 C1 C7 5_676 . . . 77.7(4) ?
    Cd1 O2 C1 C7 6_576 . . . -175.0(3) ?
    C2 C7 C1 O1 . . . . -163.1(4) ?
    C6 C7 C1 O1 . . . . 18.7(5) ?
    C2 C7 C1 O2 . . . . 14.6(5) ?
    C6 C7 C1 O2 . . . . -163.6(3) ?
    C7 C2 C3 C4 . . . . 1.4(6) ?
    C2 C3 C4 C5 . . . . -1.5(6) ?
    C6 C5 C4 C3 . . . . 0.0(5) ?
    C8 C5 C4 C3 . . . . -178.9(4) ?
    C18 C17 C16 C15 . . . . 0.2(5) ?
    N1 C15 C16 C17 . . . . -0.1(5) ?
    C9 C10 C11 C12 . . . . -2.7(8) ?
    C14 C10 C11 C12 . . . . 175.1(5) ?
    C16 C17 C18 C26 . . . . -0.3(5) ?
    C16 C17 C18 C19 . . . . -179.5(3) ?
    N1 C26 C18 C17 . . . . 0.4(5) ?
    C25 C26 C18 C17 . . . . -178.1(3) ?
    N1 C26 C18 C19 . . . . 179.6(3) ?
    C25 C26 C18 C19 . . . . 1.1(5) ?
    C20 C19 C18 C17 . . . . 178.4(4) ?
    C20 C19 C18 C26 . . . . -0.7(5) ?
    C9 C8 C13 C12 . . . . 0.7(7) ?
    C5 C8 C13 C12 . . . . -176.2(5) ?
    C8 C13 C12 C11 . . . . -2.0(10) ?
    C10 C11 C12 C13 . . . . 3.0(10) ?
    C18 C19 C20 C21 . . . . 0.3(6) ?
    C22 C21 C20 C19 . . . . 179.3(4) ?
    C25 C21 C20 C19 . . . . -0.2(6) ?
