# Supplementary material for: Poly[(μ3-biphenyl-3,3′-dicarboxyl­ato)(1,10-phenanthroline)cadmium]
Source: Acta Crystallogr Sect E Struct Rep Online. 2011 Oct 22;67(Pt 11):m1557. doi: 10.1107/S1600536811042085 (PMC3246978; doi:10.1107/S1600536811042085)
Supplement: Supplementary file 2 [file e-67-m1557-Isup2.hkl]

# 
# h,k,l, Fc-squared, Fo-squared, sigma(Fo-squared) and status flag 
# 
data_I
_shelx_title '                                      1 in C2/c' 
_shelx_refln_list_code          4 
_shelx_F_calc_maximum      759.68 
_exptl_crystal_F_000      2128.00 
_reflns_d_resolution_high  0.7692 
 
loop_ 
 _symmetry_equiv_pos_as_xyz 
 'x, y, z' 
 '-x, y, -z+1/2' 
 'x+1/2, y+1/2, z' 
 '-x+1/2, y+1/2, -z+1/2' 
 '-x, -y, -z' 
 'x, -y, z-1/2' 
 '-x+1/2, -y+1/2, -z' 
 'x+1/2, -y+1/2, z-1/2' 
 
_cell_length_a    26.1950 
_cell_length_b     9.7260 
_cell_length_c    21.2250 
_cell_angle_alpha  90.000 
_cell_angle_beta  127.411 
_cell_angle_gamma  90.000 
 
_shelx_F_squared_multiplier     1.000 
 
loop_ 
 _refln_index_h 
 _refln_index_k 
 _refln_index_l 
 _refln_F_squared_calc 
 _refln_F_squared_meas 
 _refln_F_squared_sigma 
 _refln_observed_status 
   2   0   0    95303.93    93343.10   1444.19 o 
   4   0   0   112838.17   121042.96   1864.20 o 
   6   0   0   188311.09   190321.36   2910.36 o 
   8   0   0    42677.92    42173.23    762.20 o 
  10   0   0     4849.06     4248.21    175.85 o 
  12   0   0    18687.19    16941.77    431.30 o 
  14   0   0    16978.94    16871.67    461.59 o 
  16   0   0        8.79      115.25     65.94 o 
  18   0   0     1213.87      924.97    137.23 o 
  20   0   0     2536.66     2774.32    227.53 o 
  22   0   0      284.95      390.31    128.91 o 
  24   0   0      490.41      411.10    136.64 o 
  26   0   0      952.95     1499.90    157.73 o 
   1   1   0    67192.48    78639.68   1206.70 o 
   3   1   0    15180.61    14403.08    233.17 o 
   5   1   0    36782.76    36144.37    511.20 o 
   7   1   0    65015.59    63283.49   1997.87 o 
   9   1   0    38788.92    41475.58    981.71 o 
  11   1   0     2160.97     1974.71     91.15 o 
  13   1   0    26765.58    27028.97    525.75 o 
  15   1   0     5735.67     5668.51    272.98 o 
  17   1   0      916.83      852.48    113.47 o 
  19   1   0     5350.29     5332.20    202.46 o 
  21   1   0     3668.72     4046.70    193.22 o 
  23   1   0      170.23      111.72     58.60 o 
  25   1   0      995.99     1129.42    130.66 o 
   0   2   0     6554.29     7078.97    122.03 o 
   2   2   0     5456.30     5139.73     66.78 o 
   4   2   0     3120.76     2990.55     67.48 o 
   6   2   0     4216.90     4070.74    117.92 o 
   8   2   0    11934.24    12204.10    381.39 o 
  10   2   0     2174.35     2067.42    153.86 o 
  12   2   0     2264.87     2260.37    145.55 o 
  14   2   0     5535.43     5316.48    171.59 o 
  16   2   0       86.81       80.29     51.85 o 
  18   2   0     4190.39     4100.58    176.28 o 
  20   2   0     3314.53     3350.67    139.00 o 
  22   2   0       65.88       67.62     53.05 o 
  24   2   0      321.31      261.49     96.92 o 
  26   2   0      364.99      176.32    183.27 o 
   1   3   0     1392.40     1313.59     33.33 o 
   3   3   0       10.59       15.64     12.40 o 
   5   3   0     6670.44     7006.11    100.78 o 
   7   3   0    15785.25    15761.18    324.40 o 
   9   3   0     6560.36     6854.59    130.26 o 
  11   3   0     6757.82     6779.82    140.89 o 
  13   3   0     7935.11     7726.82    201.01 o 
  15   3   0        6.24        3.05     33.28 o 
  17   3   0     1640.33     1699.04     93.96 o 
  19   3   0     1003.85     1205.97     90.21 o 
  21   3   0      627.54      474.98     90.24 o 
  23   3   0       12.39      -62.49     62.49 o 
  25   3   0      103.99      172.01     90.94 o 
   0   4   0    28141.33    27321.85    390.66 o 
   2   4   0       46.96      111.16     15.72 o 
   4   4   0      955.62      920.62     33.06 o 
   6   4   0     2192.84     1970.94     54.03 o 
   8   4   0     1115.04     1172.22     50.25 o 
  10   4   0       49.62       44.58     26.22 o 
  12   4   0      910.37      962.24     77.26 o 
  14   4   0     5036.23     5171.70    139.57 o 
  16   4   0       71.28       17.55     51.59 o 
  18   4   0     2465.67     2511.69    147.88 o 
  20   4   0      225.21      443.24    187.73 o 
  22   4   0       48.80      -38.60     63.19 o 
  24   4   0      309.43      383.40    109.61 o 
   1   5   0    17468.07    19911.06    233.44 o 
   3   5   0       55.70       94.33     28.98 o 
   5   5   0     5074.87     5620.33    132.67 o 
   7   5   0     1009.98     1134.94    118.52 o 
   9   5   0     1350.48     1437.31     87.99 o 
  11   5   0     1737.49     1519.49    147.03 o 
  13   5   0        1.86       -5.53     45.70 o 
  15   5   0       18.54      -17.98     42.18 o 
  17   5   0      546.77      609.48     90.84 o 
  19   5   0       14.89      -19.26     61.34 o 
  21   5   0       27.36      -11.57     61.90 o 
  23   5   0        0.46       -6.96     73.68 o 
   0   6   0    11367.03    11471.24    246.35 o 
   2   6   0      228.73      204.50     33.91 o 
   4   6   0      224.39      312.88     37.72 o 
   6   6   0      528.06      447.16     61.82 o 
   8   6   0       45.01       33.61     38.71 o 
  10   6   0      691.91      739.38     97.73 o 
  12   6   0     3248.80     3003.52    120.20 o 
  14   6   0      203.18       77.96     57.16 o 
  16   6   0       24.88       24.61     53.35 o 
  18   6   0      236.89      186.89     88.52 o 
  20   6   0      111.77       45.16     70.20 o 
  22   6   0        1.24      -46.47    122.38 o 
   1   7   0    23332.20    23632.94    294.00 o 
   3   7   0       61.47       15.23     29.14 o 
   5   7   0     6245.38     5929.39    173.98 o 
   7   7   0     2729.54     2673.23     94.91 o 
   9   7   0     3766.51     3717.98    137.04 o 
  11   7   0     1718.07     1759.73    182.38 o 
  13   7   0     6028.17     5664.45    450.60 o 
  15   7   0      369.86      503.81     90.92 o 
  17   7   0       50.40       41.21     65.20 o 
  19   7   0      736.01      511.90    104.78 o 
  21   7   0      404.25      476.82    106.89 o 
   0   8   0    20325.06    19873.21    391.46 o 
   2   8   0     4967.82     5030.58    144.06 o 
   4   8   0     1606.83     1572.48     79.47 o 
   6   8   0    10684.81    10215.80    220.30 o 
   8   8   0    11579.07    11194.94    246.30 o 
  10   8   0      134.91      131.77     57.80 o 
  12   8   0     1509.60     1587.26    131.06 o 
  14   8   0     2425.48     2129.42    152.70 o 
  16   8   0       49.44       10.08     64.27 o 
  18   8   0     1010.61     1153.90    133.99 o 
  20   8   0     1399.24     1269.53    211.49 o 
   1   9   0    12421.55    12181.43    298.74 o 
   3   9   0      179.39      150.20     76.06 o 
   5   9   0     5408.19     5589.75    325.58 o 
   7   9   0     5849.53     5755.90    292.49 o 
   9   9   0     1360.38     1164.97    160.05 o 
  11   9   0      374.89      579.30    100.06 o 
  13   9   0     3258.00     3014.77    187.43 o 
  15   9   0      541.20      466.20    128.02 o 
  17   9   0        5.30       21.28     70.23 o 
   0  10   0    12521.41    13320.90    495.46 o 
   2  10   0     4871.81     4663.24    279.21 o 
   4  10   0      871.96      902.25     90.49 o 
   6  10   0     7322.23     7098.15    239.90 o 
   8  10   0     2512.29     2526.93    191.35 o 
  10  10   0        6.31      -25.41     53.57 o 
  12  10   0     1780.89     1806.56    286.94 o 
  14  10   0     2405.42     2301.31    175.79 o 
  16  10   0       61.28      -40.99     94.46 o 
   1  11   0     6661.14     6971.15    446.15 o 
   3  11   0       58.21       19.86     65.20 o 
   5  11   0     4157.74     4087.34    358.23 o 
   7  11   0     4970.61     5218.35    234.97 o 
   9  11   0      463.55      278.92     87.37 o 
  11  11   0     1505.52     1680.08    238.52 o 
  13  11   0     3839.49     4471.59    330.30 o 
   0  12   0     3368.64     3612.56    291.69 o 
   2  12   0     1010.62      975.34    137.57 o 
   4  12   0      169.50       52.35     82.28 o 
   6  12   0     2112.91     2383.52    187.57 o 
   8  12   0     1065.04     1090.57    143.02 o 
 -27   1   1      184.25       89.32     71.55 o 
 -25   1   1       22.80      -66.16     75.94 o 
 -23   1   1      353.73      274.72     80.83 o 
 -21   1   1     1312.80     1256.21    123.05 o 
 -19   1   1     2059.14     1806.42    124.07 o 
 -17   1   1     1146.90     1120.24    123.86 o 
 -15   1   1      175.29      250.87     57.05 o 
 -13   1   1     2258.31     1742.33     93.23 o 
 -11   1   1     1384.14     1352.03     75.82 o 
  -9   1   1      788.68      565.65     50.61 o 
  -7   1   1    57799.52    61251.31    902.99 o 
  -5   1   1   207520.27   211582.66   2308.87 o 
  -3   1   1    32426.84    36157.31    686.75 o 
  -1   1   1      130.15      238.85     13.90 o 
   1   1   1    17671.39    18520.48    187.76 o 
   3   1   1      315.81      800.17    320.37 o 
   5   1   1    16719.21    16452.69    239.31 o 
   7   1   1     8951.63     9707.47    181.22 o 
   9   1   1       16.64       61.19     29.37 o 
  11   1   1       37.37       52.76     36.19 o 
  13   1   1     2215.29     2127.99    107.74 o 
  15   1   1      195.58      136.27     51.01 o 
  17   1   1     3714.91     3717.73    169.61 o 
  19   1   1     1874.67     1889.80    109.25 o 
  21   1   1       17.37      -29.24     45.72 o 
  23   1   1       36.87       -3.38     43.12 o 
  25   1   1      124.66      176.53     62.94 o 
 -26   2   1      179.06      253.30     98.85 o 
 -24   2   1       14.51      -32.20     51.17 o 
 -22   2   1      687.88      794.57    201.98 o 
 -20   2   1     3450.99     3142.28    183.27 o 
 -18   2   1      899.57      889.61     94.72 o 
 -16   2   1     5369.52     5299.52    181.62 o 
 -14   2   1    12801.77    12570.09    464.27 o 
 -12   2   1     2203.57     2035.78    100.39 o 
 -10   2   1      385.29      163.51     74.26 o 
  -8   2   1    89447.39    88503.28   1034.84 o 
  -6   2   1    30822.14    32257.06    354.14 o 
  -4   2   1     4094.61     4245.41    178.82 o 
  -2   2   1   117662.80   127227.57    900.11 o 
   0   2   1    81914.20    86311.38    620.28 o 
   2   2   1      822.64      742.95     28.21 o 
   4   2   1     7581.54     7219.09    109.46 o 
   6   2   1    10483.26    10736.05    154.67 o 
   8   2   1     3620.49     3846.08    156.14 o 
  10   2   1     4649.48     4763.81    113.29 o 
  12   2   1     1956.19     1720.08     76.03 o 
  14   2   1      754.00      801.57     62.81 o 
  16   2   1      914.14      765.86    119.75 o 
  18   2   1     3073.04     3071.06    128.18 o 
  20   2   1      310.60      348.41     67.64 o 
  22   2   1       23.02        1.64     52.04 o 
  24   2   1      712.44      647.13     92.81 o 
 -27   3   1      574.35      592.17    122.36 o 
 -25   3   1       24.79      121.77     79.80 o 
 -23   3   1      884.35      642.78    109.21 o 
 -21   3   1     1069.92     1089.54    118.67 o 
 -19   3   1       75.35       76.78     45.52 o 
 -17   3   1     1496.09     1429.01    111.26 o 
 -15   3   1     7041.19     6833.00    206.67 o 
 -13   3   1     2663.03     2968.49    128.32 o 
 -11   3   1     3785.75     3318.09    123.90 o 
  -9   3   1    10535.03     9717.68    212.98 o 
  -7   3   1    31412.59    30052.22    295.53 o 
  -5   3   1      257.77      298.57     20.15 o 
  -3   3   1    44793.78    46487.85    572.59 o 
  -1   3   1    45628.40    45155.19    351.80 o 
   1   3   1    14720.37    14865.23    141.98 o 
   3   3   1     3682.09     3637.69     66.02 o 
   5   3   1    20792.23    20130.89    382.09 o 
   7   3   1     9374.48     9536.56    152.48 o 
   9   3   1       89.95      130.84     29.21 o 
  11   3   1    10341.10     9640.45    176.51 o 
  13   3   1     7045.76     6688.32    154.51 o 
  15   3   1       11.60       16.11     34.29 o 
  17   3   1     4620.27     4463.57    220.75 o 
  19   3   1     1849.45     1628.07    102.80 o 
  21   3   1       57.49       88.23    128.32 o 
  23   3   1      228.13      245.12     86.10 o 
  25   3   1      288.60      305.27    101.85 o 
 -26   4   1      259.55      250.64    219.21 o 
 -24   4   1        2.63      -39.46     65.90 o 
 -22   4   1      113.42      193.96     80.23 o 
 -20   4   1     2019.79     1645.88    132.77 o 
 -18   4   1      643.97      769.13    187.13 o 
 -16   4   1     5635.78     5141.87    549.81 o 
 -14   4   1     5653.85     5818.54    228.05 o 
 -12   4   1        9.82       22.81     31.28 o 
 -10   4   1    15292.80    16023.79    515.95 o 
  -8   4   1    33958.95    33451.65    334.50 o 
  -6   4   1     1335.75      961.66     33.22 o 
  -4   4   1    21616.56    21621.28    236.00 o 
  -2   4   1    76152.06    76926.68    682.38 o 
   0   4   1    53028.41    54483.99    428.69 o 
   2   4   1     2473.69     2499.09     78.02 o 
   4   4   1    33861.93    35034.86    334.16 o 
   6   4   1    27588.86    27595.65    286.88 o 
   8   4   1     6511.80     6653.28    130.94 o 
  10   4   1     7467.03     7557.88    173.89 o 
  12   4   1    16124.67    15508.46    247.85 o 
  14   4   1     1184.22     1216.31     75.97 o 
  16   4   1      912.02      762.09     90.49 o 
  18   4   1     4018.24     4071.40    189.47 o 
  20   4   1      628.47      755.29    107.97 o 
  22   4   1       28.58        0.41     66.69 o 
  24   4   1      671.01      862.59    195.45 o 
 -25   5   1      383.06      485.03    165.75 o 
 -23   5   1      184.23      316.57     94.09 o 
 -21   5   1     4355.44     4155.94    205.21 o 
 -19   5   1     3561.83     3990.06    687.94 o 
 -17   5   1     2774.95     2612.65    145.69 o 
 -15   5   1     8822.61     8114.15    481.20 o 
 -13   5   1     2960.85     3356.23    149.04 o 
 -11   5   1     3076.86     3373.82    140.69 o 
  -9   5   1    28922.15    29316.58    423.08 o 
  -7   5   1    35687.88    35941.83    439.96 o 
  -5   5   1     1823.35     1789.66     83.35 o 
  -3   5   1    78600.04    80512.50    899.33 o 
  -1   5   1    38672.31    38480.47    442.88 o 
   1   5   1     3919.64     3864.04     70.23 o 
   3   5   1    13240.54    12637.56    144.16 o 
   5   5   1    38635.00    37364.70    365.90 o 
   7   5   1    10819.12    11025.36    254.85 o 
   9   5   1     1044.04     1176.68     90.31 o 
  11   5   1    21058.69    19938.12    381.39 o 
  13   5   1    14079.65    14119.77    321.44 o 
  15   5   1      672.83      639.24     85.03 o 
  17   5   1     6907.40     7111.00    242.93 o 
  19   5   1     2410.10     2580.90    163.20 o 
  21   5   1        0.93       20.47     66.99 o 
  23   5   1      216.45      121.78    121.19 o 
 -24   6   1        0.53      -69.51     75.78 o 
 -22   6   1      950.12     1044.77    132.29 o 
 -20   6   1     2491.15     2683.78    173.35 o 
 -18   6   1      971.86      992.48    200.50 o 
 -16   6   1     2122.65     2276.93    145.42 o 
 -14   6   1     4827.66     4582.34    227.53 o 
 -12   6   1     2182.41     2347.67    218.92 o 
 -10   6   1     2091.04     2227.40    105.08 o 
  -8   6   1    29836.18    30025.97    409.88 o 
  -6   6   1    30659.58    31795.97    642.85 o 
  -4   6   1     1289.08     1198.72     58.64 o 
  -2   6   1    53951.58    54168.52    519.37 o 
   0   6   1    41971.59    42118.91    502.65 o 
   2   6   1     1461.13     1523.01     84.89 o 
   4   6   1    33262.22    33136.01    363.90 o 
   6   6   1    32521.70    31800.47    418.41 o 
   8   6   1        2.13       53.00     51.09 o 
  10   6   1     9887.32     9927.88    259.88 o 
  12   6   1     2258.43     2214.70    227.53 o 
  14   6   1      817.76      811.08    146.74 o 
  16   6   1     3124.03     3073.47    166.11 o 
  18   6   1     4711.18     4666.13    383.77 o 
  20   6   1      707.63      681.85    176.44 o 
  22   6   1       91.37       75.45    113.47 o 
 -23   7   1       54.03      -23.20     83.21 o 
 -21   7   1     1211.42     1611.15    404.86 o 
 -19   7   1      396.48      504.67    102.47 o 
 -17   7   1      250.15      161.31     70.86 o 
 -15   7   1     3119.38     3511.55    176.53 o 
 -13   7   1     7430.81     7497.97    284.86 o 
 -11   7   1      980.01     1087.45     87.40 o 
  -9   7   1     3627.41     3383.79    106.19 o 
  -7   7   1    14855.64    15026.26    226.78 o 
  -5   7   1     4677.30     4679.08    118.50 o 
  -3   7   1     9819.31     9762.56    171.27 o 
  -1   7   1    24319.96    23879.16    295.79 o 
   1   7   1     5348.83     5324.51    124.26 o 
   3   7   1     2616.76     2614.53    101.52 o 
   5   7   1     8356.53     8282.66    211.05 o 
   7   7   1      147.34      152.54     40.48 o 
   9   7   1      294.64      270.68     67.43 o 
  11   7   1    10772.10    11264.67    382.88 o 
  13   7   1     1977.87     1965.73    190.40 o 
  15   7   1        0.32       42.92     57.77 o 
  17   7   1     1733.03     2394.82    304.46 o 
  19   7   1     1245.68     1466.17    206.14 o 
  21   7   1        0.18      134.85    115.84 o 
 -20   8   1      521.29      647.78    133.07 o 
 -18   8   1       26.82       72.38     71.36 o 
 -16   8   1     1153.54     1260.72    160.99 o 
 -14   8   1     1873.25     2020.97    147.02 o 
 -12   8   1      212.45      103.37     79.11 o 
 -10   8   1     4751.38     4429.53    156.64 o 
  -8   8   1     2147.27     2320.61    115.95 o 
  -6   8   1      393.19      517.73     69.05 o 
  -4   8   1      747.65      712.26     80.17 o 
  -2   8   1     7072.52     6980.08    168.33 o 
   0   8   1     3329.48     3471.89    141.40 o 
   2   8   1       24.30       79.23     37.46 o 
   4   8   1     1356.04     1554.67     79.46 o 
   6   8   1     1177.77     1029.25     70.71 o 
   8   8   1     1497.65     1470.02     84.29 o 
  10   8   1      675.93      900.48    102.88 o 
  12   8   1     2029.20     1835.32    137.47 o 
  14   8   1      282.69      493.90     96.83 o 
  16   8   1      223.15      334.30     87.33 o 
  18   8   1      956.11      911.90    183.57 o 
 -19   9   1       71.52      184.05     91.39 o 
 -17   9   1        6.57       13.28     71.80 o 
 -15   9   1      275.67      367.07     72.53 o 
 -13   9   1      654.51      657.67    111.69 o 
 -11   9   1       62.60        1.70     49.55 o 
  -9   9   1     1527.57     1552.08    109.02 o 
  -7   9   1     3788.18     3741.42    147.16 o 
  -5   9   1      720.19      758.52     81.02 o 
  -3   9   1     1583.35     1621.47    101.45 o 
  -1   9   1     2521.42     2300.43    144.41 o 
   1   9   1       50.53       39.61     40.16 o 
   3   9   1     2847.61     2869.44    108.75 o 
   5   9   1      360.82      461.96    104.23 o 
   7   9   1      395.31      415.02     68.92 o 
   9   9   1       26.78       43.41     57.28 o 
  11   9   1      814.43     1070.12    119.03 o 
  13   9   1      327.42      398.31     93.92 o 
  15   9   1      182.94      206.55    128.91 o 
  17   9   1      123.22       79.61    124.76 o 
 -16  10   1       42.02       91.82    126.24 o 
 -14  10   1       42.96       39.59    114.36 o 
 -12  10   1       88.75      271.45     83.09 o 
 -10  10   1        1.95       -5.45     57.67 o 
  -8  10   1        0.74       18.11     53.80 o 
  -6  10   1       48.20       57.46     55.04 o 
  -4  10   1      116.05       64.11     52.72 o 
  -2  10   1       50.38      -19.08     48.71 o 
   0  10   1      453.48      333.21     85.57 o 
   2  10   1      265.91      220.41    106.34 o 
   4  10   1      416.74      391.30     88.30 o 
   6  10   1      272.06      460.11    138.83 o 
   8  10   1       20.91      101.45     61.00 o 
  10  10   1      127.32       97.87     69.49 o 
  12  10   1       27.68      178.28     81.64 o 
  14  10   1       67.65      148.52    114.66 o 
 -13  11   1       12.91        8.60     75.15 o 
 -11  11   1      167.13      198.25     75.26 o 
  -9  11   1      422.16      164.51     70.46 o 
  -7  11   1      467.95      284.07     90.34 o 
  -5  11   1       20.82       44.02     65.76 o 
  -3  11   1      507.54      550.22     99.95 o 
  -1  11   1     1139.16     1271.96    135.47 o 
   1  11   1      348.76      326.88     88.91 o 
   3  11   1        0.30      140.50     73.08 o 
   5  11   1      265.73      553.37    142.28 o 
   7  11   1      811.91      967.47    391.20 o 
   9  11   1       79.96       43.28     71.59 o 
  11  11   1      167.70      -15.05     83.17 o 
  -8  12   1     2440.09     2555.08    191.89 o 
  -6  12   1     1216.68     1432.20    305.65 o 
  -4  12   1      179.11      142.88     86.76 o 
  -2  12   1     2288.58     2671.55    270.30 o 
   0  12   1     1971.58     1559.67    158.15 o 
   2  12   1        9.95        1.00    113.17 o 
   4  12   1     1230.04     1788.50    167.19 o 
   6  12   1     1835.30     2023.27    176.70 o 
 -28   0   2      734.83      951.70    200.80 o 
 -26   0   2      265.98      365.35    137.82 o 
 -24   0   2      598.62      736.65    155.65 o 
 -22   0   2     4158.81     4375.94    279.21 o 
 -20   0   2       28.96      -53.47     63.57 o 
 -18   0   2        5.70        5.94     69.51 o 
 -16   0   2    18254.39    17924.96    495.46 o 
 -14   0   2     9132.61     8949.71    306.54 o 
 -12   0   2     1941.63     1492.91    113.47 o 
 -10   0   2    54412.11    58507.86   1031.31 o 
  -8   0   2    78324.84    82747.23   1352.70 o 
  -6   0   2     9825.60    11984.83    265.55 o 
  -4   0   2   111433.59   112754.80   1803.60 o 
  -2   0   2   213796.31   223330.56   4775.14 o 
   0   0   2     1434.74     1157.85     66.54 o 
   2   0   2    20996.68    21344.71    271.39 o 
   4   0   2    16078.24    17474.06    341.00 o 
   6   0   2     7535.33     7793.05    213.87 o 
   8   0   2     1536.99     1308.15     95.05 o 
  10   0   2    62345.00    60537.21   1085.97 o 
  12   0   2    14663.33    14718.15    406.35 o 
  14   0   2     4930.61     3930.98    208.52 o 
  16   0   2     9315.73     9471.30    361.20 o 
  18   0   2      489.17      692.48     92.82 o 
  20   0   2      299.78      353.89     83.22 o 
  22   0   2     1519.20     1831.65    150.18 o 
  24   0   2      616.93      827.05    124.71 o 
 -27   1   2      416.35      529.81    115.19 o 
 -25   1   2        7.12      -58.50     67.86 o 
 -23   1   2     2149.97     2251.43    176.44 o 
 -21   1   2     2743.08     2789.65    169.01 o 
 -19   1   2     1043.15      986.39     99.97 o 
 -17   1   2     4712.36     5104.26    178.66 o 
 -15   1   2    12534.56    12307.18    271.49 o 
 -13   1   2     3608.34     3133.90    119.92 o 
 -11   1   2    20060.63    20311.07    330.53 o 
  -9   1   2    74139.06    74036.44   1138.84 o 
  -7   1   2   101578.06   103259.23   1004.64 o 
  -5   1   2     4882.59     5639.31     93.46 o 
  -3   1   2   148173.98   157679.95   1159.23 o 
  -1   1   2    85281.42    92146.02   1804.46 o 
   1   1   2    25874.21    27449.82    366.40 o 
   3   1   2    36968.75    37730.92    373.28 o 
   5   1   2    25642.37    25354.31    413.32 o 
   7   1   2      529.82      547.95     39.96 o 
   9   1   2    24052.48    23387.27    567.33 o 
  11   1   2    23513.15    21872.90    299.37 o 
  13   1   2      299.45      283.15     44.88 o 
  15   1   2     5877.02     5305.96    149.15 o 
  17   1   2     5712.67     6174.15    235.37 o 
  19   1   2     2920.78     3033.45    134.55 o 
  21   1   2      238.89      184.95     53.88 o 
  23   1   2      652.80      746.40     81.34 o 
  25   1   2      321.27      369.79    111.81 o 
 -28   2   2      417.95      489.27    140.20 o 
 -26   2   2       40.16       29.13     72.15 o 
 -24   2   2      600.46      641.64    106.06 o 
 -22   2   2     2373.62     2419.57    155.57 o 
 -20   2   2     2115.74     1844.56    130.54 o 
 -18   2   2     1057.33      851.65    142.58 o 
 -16   2   2    11009.42    11474.14    273.43 o 
 -14   2   2     4551.24     4646.31    155.60 o 
 -12   2   2     8372.41     8895.01    204.58 o 
 -10   2   2    48082.12    46202.51    831.70 o 
  -8   2   2    38195.00    36034.46    524.27 o 
  -6   2   2     7867.35     7668.59    150.98 o 
  -4   2   2    24747.52    26736.70    220.46 o 
  -2   2   2   112246.71   118491.40   1021.16 o 
   0   2   2     2018.69     1886.83     41.33 o 
   2   2   2    20081.31    20803.50    228.09 o 
   4   2   2    14350.77    14082.42    178.66 o 
   6   2   2    29374.45    29450.65    329.65 o 
   8   2   2     2448.17     2325.49     75.07 o 
  10   2   2    12818.31    11793.00    195.66 o 
  12   2   2     8846.42     8599.54    173.89 o 
  14   2   2     2307.46     2246.63    156.86 o 
  16   2   2     7457.29     7279.95    182.07 o 
  18   2   2     2863.67     2925.99    163.03 o 
  20   2   2       61.92       43.55     49.20 o 
  22   2   2     1087.56     1194.52     92.30 o 
  24   2   2      753.61      737.12    100.48 o 
 -27   3   2       22.75       67.57     82.04 o 
 -25   3   2        5.25        4.33     71.30 o 
 -23   3   2     1184.11     1324.77    174.36 o 
 -21   3   2     1523.95     1712.29    188.92 o 
 -19   3   2      269.52       83.43     59.83 o 
 -17   3   2     5321.72     5834.13    202.81 o 
 -15   3   2     3577.15     3959.77    153.61 o 
 -13   3   2     1514.20     1768.70     99.62 o 
 -11   3   2     5930.10     5859.30    164.45 o 
  -9   3   2    27874.18    27623.60    344.98 o 
  -7   3   2      679.87      595.65     43.93 o 
  -5   3   2    13406.98    12981.28    243.60 o 
  -3   3   2    10633.06    10836.04    116.10 o 
  -1   3   2     3970.43     3876.77     75.73 o 
   1   3   2      832.45      917.01     36.97 o 
   3   3   2     2126.83     1829.96     85.05 o 
   5   3   2     6470.25     6316.79    114.43 o 
   7   3   2      227.64      427.18     41.18 o 
   9   3   2    12104.56    11747.21    290.27 o 
  11   3   2     5054.43     4711.19    138.30 o 
  13   3   2      294.00      344.81     48.58 o 
  15   3   2     3405.41     3340.70    156.07 o 
  17   3   2     3048.19     2975.16    125.15 o 
  19   3   2      103.24      120.46     53.23 o 
  21   3   2      661.25      705.32    104.25 o 
  23   3   2      603.02      662.14    125.94 o 
 -26   4   2       23.26      -58.74    167.23 o 
 -24   4   2       25.71       83.14     74.22 o 
 -22   4   2       76.44      193.07     78.13 o 
 -20   4   2      114.51       86.65     61.09 o 
 -18   4   2        0.67       38.26     53.79 o 
 -16   4   2      170.85      257.87     68.02 o 
 -14   4   2     1709.25     1641.87    122.35 o 
 -12   4   2       70.25       79.89     28.49 o 
 -10   4   2      468.18      485.83     56.39 o 
  -8   4   2     9729.70    10656.47    141.20 o 
  -6   4   2      274.88      423.75     51.71 o 
  -4   4   2    16919.14    16904.06    173.49 o 
  -2   4   2    43620.21    46253.83    336.01 o 
   0   4   2       50.13       46.57     16.01 o 
   2   4   2    22484.53    23486.10    241.71 o 
   4   4   2    10557.60    11110.22    147.26 o 
   6   4   2     2143.79     2107.34     75.23 o 
   8   4   2     3294.61     3356.50     94.43 o 
  10   4   2     3470.62     3284.26    101.37 o 
  12   4   2       88.65       41.50     33.77 o 
  14   4   2     1577.98     1794.03     90.80 o 
  16   4   2       37.78       95.71     61.31 o 
  18   4   2       56.77       65.48     63.52 o 
  20   4   2      139.00       27.55     66.98 o 
  22   4   2       18.64      -93.27     97.43 o 
  24   4   2       53.67      105.74    136.64 o 
 -25   5   2       98.08      -40.61     75.93 o 
 -23   5   2       16.16      -64.50     64.50 o 
 -21   5   2        9.71      -32.65     65.31 o 
 -19   5   2      134.95      155.50     68.24 o 
 -17   5   2        1.03      -45.56     45.56 o 
 -15   5   2      622.72      481.76     80.20 o 
 -13   5   2       21.06      -25.91     43.37 o 
 -11   5   2      451.78      435.09     57.77 o 
  -9   5   2      489.77      597.76     61.02 o 
  -7   5   2      172.22      251.60     42.13 o 
  -5   5   2     1016.35     1183.43     52.13 o 
  -3   5   2      306.41      145.82     27.42 o 
  -1   5   2     1350.17     1438.18     67.06 o 
   1   5   2     2027.64     2298.55     76.09 o 
   3   5   2      825.11      959.90     40.02 o 
   5   5   2      215.55      207.40     28.31 o 
   7   5   2      689.01      715.82     60.22 o 
   9   5   2        4.49       45.65     34.91 o 
  11   5   2     1039.15     1218.57    199.61 o 
  13   5   2      363.90      334.99     70.33 o 
  15   5   2       63.84       69.88     81.09 o 
  17   5   2        1.18      -45.32     57.78 o 
  19   5   2       24.40      -32.08     57.97 o 
  21   5   2       42.77      -87.33     87.33 o 
  23   5   2        1.29      -30.89    110.50 o 
 -24   6   2        4.46       -0.66     74.41 o 
 -22   6   2      322.73      214.55     87.21 o 
 -20   6   2       15.94       29.42     60.91 o 
 -18   6   2      193.64      141.81     85.84 o 
 -16   6   2      960.36     1008.97    142.28 o 
 -14   6   2     1356.89     1306.42    112.30 o 
 -12   6   2        2.81       22.31     62.51 o 
 -10   6   2     4433.70     4081.51    211.63 o 
  -8   6   2     2981.85     2920.25     89.18 o 
  -6   6   2       14.76       10.16     24.84 o 
  -4   6   2     8568.34     8755.84    148.82 o 
  -2   6   2     7136.03     7707.21    146.63 o 
   0   6   2      961.55      981.66     44.08 o 
   2   6   2     1449.32     1563.35     66.29 o 
   4   6   2     4953.49     5045.92    116.93 o 
   6   6   2        3.45      -23.38     33.48 o 
   8   6   2      539.85      454.52     70.78 o 
  10   6   2     6401.36     5898.31    160.91 o 
  12   6   2       79.13       57.96     99.51 o 
  14   6   2     1018.02      830.04     98.50 o 
  16   6   2       83.98       89.71     64.78 o 
  18   6   2      121.67       91.49    100.40 o 
  20   6   2      137.90        7.13     96.83 o 
  22   6   2       43.70      -98.02     98.02 o 
 -23   7   2      430.42      442.18    111.27 o 
 -21   7   2      300.95      319.92    124.16 o 
 -19   7   2      231.52      257.15    138.42 o 
 -17   7   2     1166.91     1333.46    219.51 o 
 -15   7   2      992.90      985.53    110.22 o 
 -13   7   2      350.15      394.36     68.85 o 
 -11   7   2     9647.17     9022.99    215.87 o 
  -9   7   2     1713.91     1729.16    165.19 o 
  -7   7   2       47.46       61.14     33.62 o 
  -5   7   2      410.14      460.31     46.53 o 
  -3   7   2    14719.83    14401.50    213.60 o 
  -1   7   2     7751.46     7586.24    181.63 o 
   1   7   2      589.27      672.34     65.42 o 
   3   7   2     6020.09     6046.23    223.03 o 
   5   7   2     2013.56     2027.98     84.66 o 
   7   7   2      299.79      330.77     68.67 o 
   9   7   2     2155.86     2215.34    175.55 o 
  11   7   2     8533.93     8572.97    525.53 o 
  13   7   2      159.92      129.75     78.12 o 
  15   7   2      735.17      549.44    194.86 o 
  17   7   2      671.48      802.00    165.75 o 
  19   7   2      217.54      192.48    114.06 o 
 -22   8   2      404.52      195.45    141.98 o 
 -20   8   2        7.11      -51.76     64.65 o 
 -18   8   2      523.76      474.31     97.77 o 
 -16   8   2     1680.31     1713.22    144.49 o 
 -14   8   2      464.99      436.09     91.98 o 
 -12   8   2     1787.98     1497.66    153.75 o 
 -10   8   2     7658.17     7515.25    203.24 o 
  -8   8   2     7180.89     7374.98    195.06 o 
  -6   8   2       35.80       -0.65     39.33 o 
  -4   8   2     8634.00     8708.23    222.99 o 
  -2   8   2    16017.71    15842.56    239.92 o 
   0   8   2     1218.34     1326.02     73.55 o 
   2   8   2     6581.39     6662.01    151.65 o 
   4   8   2    10144.04     9346.07    183.51 o 
   6   8   2     4460.13     4304.36    126.29 o 
   8   8   2     1839.35     1937.16    104.58 o 
  10   8   2     3388.02     3044.89    237.33 o 
  12   8   2     1597.44     1383.06    151.79 o 
  14   8   2      217.34      178.75     76.04 o 
  16   8   2     1156.63     1056.86    187.73 o 
  18   8   2      814.25      606.55    160.40 o 
 -19   9   2        0.28      -53.44     67.03 o 
 -17   9   2     2076.41     1929.57    241.49 o 
 -15   9   2     3303.51     2746.73    175.60 o 
 -13   9   2       70.43       94.52     58.13 o 
 -11   9   2     4279.63     3856.41    156.53 o 
  -9   9   2    12552.21    12224.24    272.01 o 
  -7   9   2     5648.49     5862.94    226.15 o 
  -5   9   2     3835.35     3615.23    143.11 o 
  -3   9   2    20158.84    20505.13    352.85 o 
  -1   9   2     5821.20     5792.47    173.64 o 
   1   9   2      501.72      692.00     67.05 o 
   3   9   2     8629.83     8294.21    181.11 o 
   5   9   2     3732.94     3741.66    137.16 o 
   7   9   2       58.22      148.18     65.52 o 
   9   9   2     1993.83     2053.05    188.02 o 
  11   9   2     5386.82     4972.49    216.88 o 
  13   9   2      829.10      822.79    171.69 o 
  15   9   2      678.50      628.53    168.72 o 
  17   9   2     2296.70     2544.41    264.36 o 
 -16  10   2     1929.13     1982.18    138.74 o 
 -14  10   2     1582.86     1690.23    153.77 o 
 -12  10   2        3.72      -48.15     48.15 o 
 -10  10   2     6501.61     6846.64    214.78 o 
  -8  10   2     8284.66     8728.17    237.51 o 
  -6  10   2       78.56      109.10     58.32 o 
  -4  10   2     8330.12     8157.50    223.40 o 
  -2  10   2     6974.33     7138.39    290.55 o 
   0  10   2      425.39      352.28     69.78 o 
   2  10   2     1024.14      927.95    115.07 o 
   4  10   2     5588.19     5857.56    231.37 o 
   6  10   2     2766.29     2703.04    168.13 o 
   8  10   2     1203.73     1323.58    133.73 o 
  10  10   2     4974.42     5529.85    435.75 o 
  12  10   2      808.09      567.93    156.84 o 
  14  10   2      336.77      314.86    143.77 o 
 -13  11   2      130.15       38.02     85.27 o 
 -11  11   2     1313.98     1266.59    120.71 o 
  -9  11   2     3372.07     3506.50    177.76 o 
  -7  11   2     1887.11     1953.64    225.38 o 
  -5  11   2      419.17      371.72     77.05 o 
  -3  11   2     5707.36     6152.86    251.27 o 
  -1  11   2     2650.62     2654.92    177.90 o 
   1  11   2      588.79      754.75    117.18 o 
   3  11   2     3856.72     4116.00    208.76 o 
   5  11   2     1362.05     1196.50    135.54 o 
   7  11   2       98.44       29.92    115.84 o 
   9  11   2     1925.16     1902.82    244.76 o 
  11  11   2     2339.03     2329.95    261.99 o 
  -8  12   2     1575.59     1745.47    164.89 o 
  -6  12   2       12.91       74.29    143.47 o 
  -4  12   2     1764.34     1793.85    163.47 o 
  -2  12   2     2313.70     2611.76    187.34 o 
   0  12   2      148.93       75.77    120.30 o 
   2  12   2     1153.34     1435.60    206.74 o 
   4  12   2     2456.14     2338.16    182.81 o 
   6  12   2      392.17      458.80    113.04 o 
 -29   1   3       94.28      181.34    158.62 o 
 -27   1   3        9.20       32.46     72.84 o 
 -25   1   3      109.85       65.04     72.12 o 
 -23   1   3      286.50      341.65    102.48 o 
 -21   1   3     1382.96     1325.68    143.17 o 
 -19   1   3     2207.86     2015.58    127.54 o 
 -17   1   3     2719.42     2821.12    212.98 o 
 -15   1   3      827.24      785.85    110.79 o 
 -13   1   3     6059.12     6748.67    250.10 o 
 -11   1   3     2305.12     2558.55    101.20 o 
  -9   1   3     1781.82     1341.18    122.68 o 
  -7   1   3    56900.65    57078.32    436.34 o 
  -5   1   3     1736.82     1761.62     81.58 o 
  -3   1   3    44638.87    47780.50    353.02 o 
  -1   1   3       14.73       -8.81      8.81 o 
   1   1   3     2035.98     2508.88     45.30 o 
   3   1   3      621.23      654.80     29.71 o 
   5   1   3      876.63      747.68     46.69 o 
   7   1   3     4508.23     4427.40    100.14 o 
   9   1   3     4006.95     3936.44    111.07 o 
  11   1   3      406.05      321.21     43.54 o 
  13   1   3     1106.73     1030.91     70.08 o 
  15   1   3      720.57      752.97     88.00 o 
  17   1   3     1610.46     1591.23     88.41 o 
  19   1   3      486.38      630.24     66.95 o 
  21   1   3      198.69       74.36     62.00 o 
  23   1   3       59.25       32.78     58.44 o 
 -28   2   3        0.51       33.70     83.76 o 
 -26   2   3      279.04      369.73     97.19 o 
 -24   2   3      890.16      898.59    119.30 o 
 -22   2   3        3.82      -43.32     51.66 o 
 -20   2   3       58.28       -2.79     57.63 o 
 -18   2   3      994.18      820.94     90.82 o 
 -16   2   3      509.79      482.17     71.38 o 
 -14   2   3       62.42       96.38     41.30 o 
 -12   2   3      971.54     1216.71     79.14 o 
 -10   2   3    26975.13    28239.99    343.21 o 
  -8   2   3    30378.35    30910.56    304.04 o 
  -6   2   3    10266.24     9554.57    116.55 o 
  -4   2   3    45567.89    48059.24    354.06 o 
  -2   2   3       11.72       56.83     26.36 o 
   0   2   3      260.55      265.08     23.10 o 
   2   2   3    29089.57    30588.02    432.68 o 
   4   2   3     9829.46     9672.80    217.34 o 
   6   2   3     6258.19     6821.07    123.55 o 
   8   2   3    23593.83    22695.27    451.83 o 
  10   2   3     1707.31     1319.85     67.87 o 
  12   2   3       19.55       10.37     29.05 o 
  14   2   3     3024.88     2657.79    106.98 o 
  16   2   3     1728.96     1823.62     99.58 o 
  18   2   3       44.40       16.99     40.40 o 
  20   2   3       41.22        1.35     43.19 o 
  22   2   3      168.51      123.04     90.33 o 
  24   2   3       74.44      134.27     86.42 o 
 -27   3   3       11.70      -69.57     70.02 o 
 -25   3   3       83.12       41.88     70.46 o 
 -23   3   3      907.82      992.20    122.68 o 
 -21   3   3      534.55      500.13     87.97 o 
 -19   3   3     2974.41     2884.71    390.60 o 
 -17   3   3    12912.24    12854.98    303.50 o 
 -15   3   3     3569.66     3030.44    135.45 o 
 -13   3   3     6132.27     6616.35    186.24 o 
 -11   3   3    44046.47    42881.27   1171.00 o 
  -9   3   3    21357.52    23368.48    436.03 o 
  -7   3   3       54.05      144.11     29.33 o 
  -5   3   3    52799.48    54270.30    467.72 o 
  -3   3   3    39385.53    41071.40    503.19 o 
  -1   3   3        0.50        4.94     13.90 o 
   1   3   3     8415.74     8528.76    237.82 o 
   3   3   3    21747.03    22167.60    260.59 o 
   5   3   3     2280.28     2366.08     65.68 o 
   7   3   3     4047.08     4313.77    128.63 o 
   9   3   3    20605.25    19069.01    268.80 o 
  11   3   3     7106.78     7038.80    165.28 o 
  13   3   3     1049.64      901.26     67.84 o 
  15   3   3     7252.79     6831.48    210.23 o 
  17   3   3     4297.52     4310.64    149.15 o 
  19   3   3       93.66        5.69     43.47 o 
  21   3   3      588.34      586.43    108.38 o 
  23   3   3      554.79      551.18    118.22 o 
 -26   4   3      134.57      -15.31     72.84 o 
 -24   4   3     2339.35     2094.87    286.05 o 
 -22   4   3     1072.01     1225.08    127.18 o 
 -20   4   3     1203.32     1213.88    118.63 o 
 -18   4   3    10085.82     9504.49    270.23 o 
 -16   4   3     6020.88     5737.58    605.95 o 
 -14   4   3      244.17      304.35     65.35 o 
 -12   4   3    28118.32    28687.43    388.62 o 
 -10   4   3    55650.62    55346.69    613.87 o 
  -8   4   3    13974.74    15477.58    197.39 o 
  -6   4   3    40725.29    43437.24    365.94 o 
  -4   4   3   137177.66   142038.44   1029.72 o 
  -2   4   3     7833.97     8308.33    142.00 o 
   0   4   3     6478.46     6743.10    139.88 o 
   2   4   3    41432.55    41503.57    668.79 o 
   4   4   3    32854.45    33775.59    380.04 o 
   6   4   3      292.18      302.01     36.20 o 
   8   4   3    30249.80    28709.16    358.27 o 
  10   4   3    17787.43    16805.77    289.70 o 
  12   4   3      148.09      185.40     41.28 o 
  14   4   3     7544.56     7516.34    180.63 o 
  16   4   3     6904.03     6622.61    754.77 o 
  18   4   3      139.98      167.49     71.60 o 
  20   4   3      456.87      607.59    108.60 o 
  22   4   3      769.13     1161.92    176.74 o 
 -25   5   3      909.00      823.69    128.74 o 
 -23   5   3      738.84      930.25    123.73 o 
 -21   5   3       38.27       74.73     68.94 o 
 -19   5   3     3601.68     3418.25    251.89 o 
 -17   5   3     6617.96     7121.79    236.01 o 
 -15   5   3      365.42      562.75     82.22 o 
 -13   5   3     8638.85     8689.78    172.12 o 
 -11   5   3    33959.07    33857.24    443.98 o 
  -9   5   3    32292.21    33002.88    542.67 o 
  -7   5   3      883.47      846.18     47.87 o 
  -5   5   3    48000.83    47376.00    401.96 o 
  -3   5   3    25238.05    23789.42    254.78 o 
  -1   5   3     1260.37     1365.16     40.42 o 
   1   5   3    12441.71    11749.34    142.95 o 
   3   5   3    38740.39    38870.59    613.95 o 
   5   5   3      840.20      736.44     49.76 o 
   7   5   3    23920.99    22749.91    503.55 o 
   9   5   3    20577.90    19975.40    550.11 o 
  11   5   3      499.08      394.96     67.07 o 
  13   5   3      937.81      915.72     93.45 o 
  15   5   3     2872.32     2651.48    150.40 o 
  17   5   3     2458.87     2894.32    247.13 o 
  19   5   3       47.10       63.57     95.65 o 
  21   5   3      711.53      828.87    130.64 o 
 -24   6   3     1088.20     1199.62    145.41 o 
 -22   6   3      878.89      880.84    257.53 o 
 -20   6   3      274.25      273.28     81.76 o 
 -18   6   3     7130.08     7350.33    661.80 o 
 -16   6   3     3650.03     3869.73    176.78 o 
 -14   6   3       72.64      -32.97     74.84 o 
 -12   6   3     6464.69     6019.23    190.59 o 
 -10   6   3    25519.26    25436.06    371.81 o 
  -8   6   3     1130.59     1132.37     79.76 o 
  -6   6   3    24394.43    23865.52    320.90 o 
  -4   6   3    29995.27    28500.66    362.45 o 
  -2   6   3     4998.31     4812.18     76.35 o 
   0   6   3     4924.68     5066.79     81.65 o 
   2   6   3    17807.14    17336.91    232.18 o 
   4   6   3    12752.80    12248.96    323.18 o 
   6   6   3      440.16      415.53     66.71 o 
   8   6   3    15241.83    15286.72    372.19 o 
  10   6   3     6892.44     6365.15    205.84 o 
  12   6   3      457.13      557.10     82.01 o 
  14   6   3     4186.69     4320.15    364.76 o 
  16   6   3     2579.78     2693.53    241.79 o 
  18   6   3        1.73       -2.97     89.11 o 
  20   6   3      484.96      388.19    160.40 o 
 -23   7   3      790.08     1048.04    367.14 o 
 -21   7   3      168.44      180.92     81.29 o 
 -19   7   3      862.26      896.49    116.57 o 
 -17   7   3     4748.02     5093.12    214.42 o 
 -15   7   3     2466.73     2443.86    125.06 o 
 -13   7   3      331.03      291.21     64.95 o 
 -11   7   3    14420.95    14717.56    298.67 o 
  -9   7   3     8795.50     8440.29    217.67 o 
  -7   7   3     1574.37     1526.18     90.87 o 
  -5   7   3    18411.39    17739.06    242.50 o 
  -3   7   3    11404.62    10661.92    177.70 o 
  -1   7   3      119.24       58.87     37.20 o 
   1   7   3     7334.38     6951.08    143.88 o 
   3   7   3    15384.03    14730.83    224.91 o 
   5   7   3      118.96      142.74     58.15 o 
   7   7   3     3960.69     4123.84    167.02 o 
   9   7   3    10107.69     9808.42    990.91 o 
  11   7   3      776.40      988.68    196.34 o 
  13   7   3     1964.23     2145.38    144.54 o 
  15   7   3     3276.43     2875.31    246.54 o 
  17   7   3      745.66      762.79    164.56 o 
  19   7   3       33.89      -17.23     72.49 o 
 -22   8   3      562.75      798.99    272.09 o 
 -20   8   3       35.58       54.25     65.57 o 
 -18   8   3      418.97      529.74    100.82 o 
 -16   8   3     1480.31     1254.77    104.85 o 
 -14   8   3     1819.99     1667.94    120.09 o 
 -12   8   3     1695.14     1895.23    126.83 o 
 -10   8   3     7946.77     7674.46    317.38 o 
  -8   8   3      243.99      145.78     51.77 o 
  -6   8   3     1816.28     1851.82    102.62 o 
  -4   8   3     5648.67     5877.83    179.81 o 
  -2   8   3     1251.42     1256.40     72.27 o 
   0   8   3     1991.25     2018.06    112.33 o 
   2   8   3     1770.48     1864.92     86.03 o 
   4   8   3     1161.42     1164.79     72.77 o 
   6   8   3      954.90     1104.99     84.69 o 
   8   8   3     1361.06     1537.70     98.24 o 
  10   8   3     4264.48     4337.05    192.11 o 
  12   8   3       76.29       -4.75     83.76 o 
  14   8   3      772.24      587.54    150.30 o 
  16   8   3      847.26      794.28    172.28 o 
  18   8   3       37.42      -11.95     77.13 o 
 -21   9   3        3.17       27.33    121.78 o 
 -19   9   3       14.91       -7.61     70.48 o 
 -17   9   3      348.72      489.59    192.78 o 
 -15   9   3     1041.63     1196.66    111.41 o 
 -13   9   3       66.65       49.27     56.86 o 
 -11   9   3     1771.54     1762.30    116.32 o 
  -9   9   3      235.62      321.43     69.18 o 
  -7   9   3       73.19       82.29     62.52 o 
  -5   9   3      420.46      530.69     72.05 o 
  -3   9   3      668.55      726.87     78.36 o 
  -1   9   3        4.08      -38.95     38.95 o 
   1   9   3      447.34      384.39     76.46 o 
   3   9   3      854.14      889.07     82.31 o 
   5   9   3      140.03      130.05     71.98 o 
   7   9   3      551.28      449.91     87.13 o 
   9   9   3     1483.93     1667.77    136.91 o 
  11   9   3      165.53      351.10    127.73 o 
  13   9   3      367.83      282.18    137.82 o 
  15   9   3      366.76      516.84    152.68 o 
 -18  10   3       42.87       30.34     78.62 o 
 -16  10   3      176.47      181.62     82.70 o 
 -14  10   3       27.58       73.04     62.39 o 
 -12  10   3        0.88      -50.95     50.95 o 
 -10  10   3       23.71      -31.15     49.79 o 
  -8  10   3       92.79       62.11     55.28 o 
  -6  10   3      146.04      201.03     66.60 o 
  -4  10   3      331.88      285.16     66.18 o 
  -2  10   3      192.28      187.27     59.08 o 
   0  10   3      443.08      334.00     68.35 o 
   2  10   3      608.00      777.59    106.48 o 
   4  10   3       33.51       44.17     65.66 o 
   6  10   3      145.18      136.06     73.10 o 
   8  10   3       29.85      149.71    109.31 o 
  10  10   3       35.69      -49.90     97.43 o 
  12  10   3      195.90      403.97    151.49 o 
 -15  11   3       17.11      -46.01     71.28 o 
 -13  11   3      186.48      179.66     76.67 o 
 -11  11   3      886.37      908.64    108.47 o 
  -9  11   3      436.27      607.02    110.17 o 
  -7  11   3      241.65      295.28     76.28 o 
  -5  11   3      643.62      714.21    116.81 o 
  -3  11   3      178.90      190.42    106.04 o 
  -1  11   3        0.21       90.86     79.31 o 
   1  11   3       15.43       12.05     83.76 o 
   3  11   3      185.59      283.13     90.74 o 
   5  11   3      426.81      308.29    111.98 o 
   7  11   3       18.09       55.25    117.63 o 
   9  11   3      238.78       72.48    124.76 o 
 -10  12   3     1149.39     1454.81    188.62 o 
  -8  12   3      271.85      470.55    112.42 o 
  -6  12   3      874.17      994.48    180.30 o 
  -4  12   3     1901.83     2087.60    312.48 o 
  -2  12   3      283.34      296.45    106.04 o 
   0  12   3      510.75      442.50    109.86 o 
   2  12   3     1180.36     1300.84    148.61 o 
   4  12   3      422.84      371.89    151.49 o 
 -28   0   4        1.16       -3.56    118.81 o 
 -26   0   4      543.97      386.74    144.36 o 
 -24   0   4     1539.17     1818.46    206.14 o 
 -22   0   4      302.72      337.43    118.22 o 
 -20   0   4     1135.27      894.08    143.17 o 
 -18   0   4     8126.69     8959.81    343.37 o 
 -16   0   4     1091.22      958.83    114.66 o 
 -14   0   4    23309.13    25063.93    574.47 o 
 -12   0   4   103651.74    98796.11   1651.52 o 
 -10   0   4     8245.33     7725.92    232.88 o 
  -8   0   4    19354.53    17059.68    209.72 o 
  -6   0   4    24892.03    28067.56    294.99 o 
  -4   0   4   132285.69   141695.27   1287.20 o 
  -2   0   4       32.40      -22.87     22.87 o 
   0   0   4   449719.47   487621.22   5381.09 o 
   2   0   4    36306.26    35698.69    444.76 o 
   4   0   4    13836.80    12874.16    379.61 o 
   6   0   4    46680.15    46755.65   1138.24 o 
   8   0   4    34879.87    31926.43   1291.51 o 
  10   0   4        6.35       20.71     31.46 o 
  12   0   4     4103.45     3933.07    149.46 o 
  14   0   4     7384.00     7980.43    232.50 o 
  16   0   4        4.19       58.02     51.00 o 
  18   0   4      199.87      171.54     69.13 o 
  20   0   4      526.39      649.42    102.10 o 
  22   0   4      101.68      -30.30     93.27 o 
 -29   1   4      155.42      173.28     97.03 o 
 -27   1   4      371.96      456.87    108.74 o 
 -25   1   4     1195.45     1209.71    295.85 o 
 -23   1   4      495.54      385.06    319.02 o 
 -21   1   4     5294.22     5253.08    204.55 o 
 -19   1   4     6921.49     6525.07    549.52 o 
 -17   1   4     7169.63     7313.20    365.95 o 
 -15   1   4     1133.22     1149.30     84.09 o 
 -13   1   4    60277.51    61850.49    796.13 o 
 -11   1   4    65060.52    60868.05    853.98 o 
  -9   1   4     3828.03     4197.57     72.14 o 
  -7   1   4   109100.55   110251.10    885.08 o 
  -5   1   4    10305.81    10145.79     91.06 o 
  -3   1   4     2664.31     2669.38     41.80 o 
  -1   1   4      113.41      419.88    233.95 o 
   1   1   4    20102.27    20742.41    448.82 o 
   3   1   4    20520.21    21057.11    374.89 o 
   5   1   4     4681.68     4274.84    161.12 o 
   7   1   4    51045.69    50016.50    971.51 o 
   9   1   4    33170.74    33346.79    350.64 o 
  11   1   4     1770.79     1516.28     67.34 o 
  13   1   4    12055.43    12329.33    203.18 o 
  15   1   4     4268.53     4724.21    130.85 o 
  17   1   4      557.32      551.04     62.05 o 
  19   1   4      958.52     1087.65     82.97 o 
  21   1   4     1281.28     1278.15    113.08 o 
  23   1   4        5.19       96.60     98.02 o 
 -28   2   4        0.41      -56.44     69.64 o 
 -26   2   4      734.97      617.43    140.80 o 
 -24   2   4     2143.14     2334.35    161.10 o 
 -22   2   4      245.70      278.99     74.91 o 
 -20   2   4     4945.83     5310.76    345.45 o 
 -18   2   4     8298.21     8247.46    252.48 o 
 -16   2   4     6271.42     5871.45    183.78 o 
 -14   2   4     4218.24     3872.97    143.77 o 
 -12   2   4    15043.33    15952.83    240.84 o 
 -10   2   4    36580.27    35371.02    405.13 o 
  -8   2   4      840.29      781.21     38.02 o 
  -6   2   4    72841.52    73768.32    549.88 o 
  -4   2   4    48535.88    51016.63    387.86 o 
  -2   2   4     2355.14     2297.63     46.95 o 
   0   2   4    53787.18    57983.06    621.15 o 
   2   2   4    16847.63    17365.59    206.91 o 
   4   2   4      140.29       57.40     20.13 o 
   6   2   4    20713.05    19413.13    222.53 o 
   8   2   4    27807.41    26521.79    585.72 o 
  10   2   4     5061.50     5505.18    132.81 o 
  12   2   4     3085.00     2941.20     94.46 o 
  14   2   4     7950.50     8032.72    221.40 o 
  16   2   4     1400.32     1504.13     84.27 o 
  18   2   4      539.50      621.75     80.69 o 
  20   2   4     1309.84     1501.70    115.10 o 
  22   2   4      508.53      538.06     88.64 o 
 -27   3   4       89.23       28.78    119.71 o 
 -25   3   4     1282.56     1505.87    144.62 o 
 -23   3   4      596.81      667.18    113.47 o 
 -21   3   4      306.43      313.42     96.24 o 
 -19   3   4     2271.28     2291.01    220.70 o 
 -17   3   4     7479.89     7330.62    220.53 o 
 -15   3   4     1202.78     1118.67    114.36 o 
 -13   3   4     5565.49     5166.30    162.15 o 
 -11   3   4    43758.75    45103.71    762.20 o 
  -9   3   4    30484.40    31976.13    329.90 o 
  -7   3   4    15703.64    16095.21    161.96 o 
  -5   3   4    20275.60    19603.08    166.76 o 
  -3   3   4     1133.59     1285.51     33.67 o 
  -1   3   4     1757.83     1805.19     47.51 o 
   1   3   4     8976.24     8876.37    127.58 o 
   3   3   4     7735.49     7480.75    130.80 o 
   5   3   4     9096.16     9070.70    152.57 o 
   7   3   4    26426.11    25832.38    740.24 o 
   9   3   4      681.85      641.50     52.79 o 
  11   3   4      276.65      210.92     89.47 o 
  13   3   4     4455.63     4625.16    138.32 o 
  15   3   4     1990.24     2197.61     95.50 o 
  17   3   4      311.81      360.06     58.28 o 
  19   3   4      269.98      354.95     71.83 o 
  21   3   4     1042.99     1174.38    204.66 o 
 -28   4   4       63.85       86.87     87.77 o 
 -26   4   4      192.27      118.90     87.71 o 
 -24   4   4       84.34       84.47     70.94 o 
 -22   4   4      111.30       70.91    109.90 o 
 -20   4   4      464.31      533.89     89.68 o 
 -18   4   4     2242.73     2254.94    136.23 o 
 -16   4   4      100.74       67.50     50.55 o 
 -14   4   4     2197.00     2185.37    174.28 o 
 -12   4   4     2021.29     2103.86    109.98 o 
 -10   4   4        3.80       10.26     29.70 o 
  -8   4   4     6461.09     6824.06    123.16 o 
  -6   4   4      779.04      585.40     41.02 o 
  -4   4   4     3473.69     3478.32     71.82 o 
  -2   4   4      115.64       57.97     15.61 o 
   0   4   4    15636.92    15850.76    541.58 o 
   2   4   4     1149.47     1098.32     46.01 o 
   4   4   4      548.12      622.82     43.57 o 
   6   4   4     3763.24     3494.21    135.99 o 
   8   4   4      154.72      194.89     40.07 o 
  10   4   4        2.11       10.88     29.27 o 
  12   4   4      965.99     1096.53     74.94 o 
  14   4   4     1631.40     1787.92     97.15 o 
  16   4   4        7.90       10.26     60.33 o 
  18   4   4      116.56       98.68    145.55 o 
  20   4   4      280.95      346.91     97.67 o 
  22   4   4        5.01       83.88     82.98 o 
 -27   5   4        6.07      110.13     86.44 o 
 -25   5   4        0.07      180.51     85.31 o 
 -23   5   4       12.60        8.05     69.10 o 
 -21   5   4        1.48       -3.34     64.75 o 
 -19   5   4       35.34      -62.38     62.38 o 
 -17   5   4      325.11      136.70     60.69 o 
 -15   5   4      119.55       99.30     60.61 o 
 -13   5   4     1045.51     1457.43     89.17 o 
 -11   5   4      158.19      169.49     56.25 o 
  -9   5   4      212.55      274.38     40.22 o 
  -7   5   4        4.72       38.37     17.93 o 
  -5   5   4      190.02      150.47     23.61 o 
  -3   5   4     1284.78     1505.04     41.23 o 
  -1   5   4       61.96       35.80     16.06 o 
   1   5   4     1131.16     1036.85     46.91 o 
   3   5   4      236.79      253.08     34.91 o 
   5   5   4       24.21       18.58     33.85 o 
   7   5   4     1285.93     1464.64     99.55 o 
   9   5   4     1226.46     1163.13     90.74 o 
  11   5   4     1493.44     1603.11    108.39 o 
  13   5   4        0.09       32.03     54.13 o 
  15   5   4      396.92      252.48    106.34 o 
  17   5   4      232.63      250.57    153.27 o 
  19   5   4       12.72       -7.50     69.84 o 
  21   5   4      154.57       54.74     81.61 o 
 -26   6   4      334.96      278.97    109.22 o 
 -24   6   4       38.99       41.12     90.00 o 
 -22   6   4      613.97      552.14    105.57 o 
 -20   6   4      720.22      702.59    113.47 o 
 -18   6   4       97.79       65.50     61.36 o 
 -16   6   4        0.15       19.29     43.61 o 
 -14   6   4       10.03       43.10     45.02 o 
 -12   6   4     6269.69     5797.25    164.86 o 
 -10   6   4      799.69      903.89     72.37 o 
  -8   6   4      507.17      525.91     43.06 o 
  -6   6   4     2915.32     2985.28     74.73 o 
  -4   6   4     2975.34     3337.15    142.61 o 
  -2   6   4      453.49      417.59     27.76 o 
   0   6   4     8441.95     9166.88    117.16 o 
   2   6   4     2336.39     2334.55     77.14 o 
   4   6   4     2398.23     2225.15    114.53 o 
   6   6   4     6835.94     6641.16    197.42 o 
   8   6   4      335.91      290.33    163.67 o 
  10   6   4     1487.69     1743.28    116.22 o 
  12   6   4     1117.10      844.80     95.24 o 
  14   6   4      515.68      468.13    126.54 o 
  16   6   4      106.46      123.06     71.18 o 
  18   6   4       33.40       76.27     75.96 o 
  20   6   4       81.16      -89.71     89.71 o 
 -25   7   4      668.18      917.25    200.20 o 
 -23   7   4       50.00      182.50     86.23 o 
 -21   7   4     1050.99     1048.60    276.54 o 
 -19   7   4     2528.87     2237.05    157.92 o 
 -17   7   4      310.04      258.41     78.76 o 
 -15   7   4     1819.97     1751.11    109.84 o 
 -13   7   4    14389.48    12966.76    268.92 o 
 -11   7   4     3314.39     2988.96    127.25 o 
  -9   7   4      746.44      700.13     70.04 o 
  -7   7   4     1561.22     1509.19     88.98 o 
  -5   7   4     3316.97     3449.10    121.42 o 
  -3   7   4      817.91      841.19     56.02 o 
  -1   7   4     2282.49     2433.93     86.88 o 
   1   7   4     7812.04     7999.35    156.27 o 
   3   7   4      233.62      205.27     76.92 o 
   5   7   4      199.91      188.08     46.94 o 
   7   7   4     3211.75     3444.87    157.81 o 
   9   7   4     5020.75     4665.09    597.04 o 
  11   7   4      436.83      468.13    128.91 o 
  13   7   4     1528.50     1287.95    180.60 o 
  15   7   4      717.86      658.61    110.11 o 
  17   7   4      142.49      103.57     77.31 o 
  19   7   4      110.09      102.43    105.45 o 
 -22   8   4       56.64        1.39    114.06 o 
 -20   8   4     1780.28     2085.04    165.01 o 
 -18   8   4     2209.53     2153.99    161.73 o 
 -16   8   4      384.88      281.51     72.13 o 
 -14   8   4     1520.13     1556.74    109.42 o 
 -12   8   4     7286.04     7150.25    200.72 o 
 -10   8   4     5660.02     5476.17    172.02 o 
  -8   8   4     4730.64     4797.35    157.45 o 
  -6   8   4    10367.30     9837.55    221.80 o 
  -4   8   4     9401.54     8934.95    277.09 o 
  -2   8   4        9.22       66.13     42.25 o 
   0   8   4     7286.75     7094.97    167.21 o 
   2   8   4     5210.23     5050.91    134.50 o 
   4   8   4      521.55      517.59    122.70 o 
   6   8   4     3964.66     3904.72    250.25 o 
   8   8   4     7611.89     7721.16    209.47 o 
  10   8   4     1526.93     1278.00    309.21 o 
  12   8   4      535.16      555.67    100.39 o 
  14   8   4     1653.59     1637.63    149.08 o 
  16   8   4      638.66      721.78    120.00 o 
 -21   9   4      139.10      150.53     98.62 o 
 -19   9   4     1073.12     1429.14    170.20 o 
 -17   9   4     1115.44     1166.79    110.43 o 
 -15   9   4       26.94       10.30     57.32 o 
 -13   9   4     5939.62     6242.26    202.24 o 
 -11   9   4     7025.05     6902.97    206.77 o 
  -9   9   4      618.16      609.73     78.73 o 
  -7   9   4     4546.62     4878.05    176.54 o 
  -5   9   4    12595.04    11948.11    259.45 o 
  -3   9   4     1091.40     1227.84    156.57 o 
  -1   9   4     2102.59     1892.26    107.40 o 
   1   9   4    10390.35    10325.01    238.10 o 
   3   9   4     4501.31     4328.36    156.22 o 
   5   9   4     1267.61     1140.74     93.14 o 
   7   9   4     8188.41     8127.30    294.38 o 
   9   9   4     3979.65     3822.86    278.03 o 
  11   9   4       86.48       98.62    102.18 o 
  13   9   4     2048.92     2282.43    251.29 o 
  15   9   4      714.89      778.24    183.57 o 
 -18  10   4     2692.18     2808.72    195.73 o 
 -16  10   4      540.03      840.37    108.64 o 
 -14  10   4     1138.98     1127.90    110.85 o 
 -12  10   4     5984.46     6487.40    213.53 o 
 -10  10   4     2379.89     2420.88    134.43 o 
  -8  10   4     1649.66     1659.77    115.69 o 
  -6  10   4     8303.58     8335.18    435.96 o 
  -4  10   4     1716.48     1694.05    112.45 o 
  -2  10   4      440.78      469.45     73.66 o 
   0  10   4     4619.56     4774.29    170.05 o 
   2  10   4     5725.28     5172.71    179.79 o 
   4  10   4       89.99        2.01     63.65 o 
   6  10   4     3112.31     3118.29    273.87 o 
   8  10   4     2862.48     3222.25    280.40 o 
  10  10   4      471.17      378.42    138.42 o 
  12  10   4      267.75      385.55    160.40 o 
 -15  11   4       32.77      125.88     72.26 o 
 -13  11   4     3292.57     3414.81    200.53 o 
 -11  11   4     3091.23     3171.54    161.90 o 
  -9  11   4      117.60       50.48     58.69 o 
  -7  11   4     3121.76     3082.21    156.25 o 
  -5  11   4     5047.17     4976.39    259.99 o 
  -3  11   4      335.02      316.44     74.51 o 
  -1  11   4     2288.91     2540.48    173.37 o 
   1  11   4     4540.50     4997.17    480.01 o 
   3  11   4      781.81      834.08    181.79 o 
   5  11   4     1261.24     1342.01    211.49 o 
   9  11   4      939.35      859.62    193.07 o 
 -10  12   4      585.21      765.84    107.05 o 
  -8  12   4      475.47      622.00     98.81 o 
  -6  12   4     2040.91     1985.50    227.23 o 
  -4  12   4     1225.39     1228.80    142.98 o 
  -2  12   4       53.23      105.54     85.49 o 
   0  12   4     2424.25     2742.46    191.49 o 
   2  12   4     2203.87     2684.61    280.40 o 
 -29   1   5      202.51      150.86    122.08 o 
 -27   1   5      193.84      281.43     91.98 o 
 -25   1   5        0.32      107.78     69.36 o 
 -23   1   5      187.17      182.70     70.12 o 
 -21   1   5     3482.52     3022.02    155.96 o 
 -19   1   5     2950.37     2940.39    185.05 o 
 -17   1   5      395.83      615.18     72.46 o 
 -15   1   5     3258.89     3278.01    129.80 o 
 -13   1   5        4.49      118.60     41.01 o 
 -11   1   5     4582.84     3980.36    122.43 o 
  -9   1   5        2.53       44.18     33.04 o 
  -7   1   5      124.40      177.10     15.36 o 
  -5   1   5     5914.62     5609.55     61.44 o 
  -3   1   5      898.42      878.85     29.93 o 
  -1   1   5    87661.80    96872.14    904.25 o 
   1   1   5     3466.67     3621.61     67.36 o 
   3   1   5    11897.71    12986.84    182.13 o 
   5   1   5     9748.80    10125.86    219.51 o 
   7   1   5      384.34      355.13     35.06 o 
   9   1   5      208.61      208.32     39.50 o 
  11   1   5      713.77      778.92     68.51 o 
  13   1   5      113.44       71.69     37.94 o 
  15   1   5        7.21        6.57     35.25 o 
  17   1   5     1384.71     1368.16     85.49 o 
  19   1   5      151.46      128.07     61.30 o 
  21   1   5       11.29        8.21     70.12 o 
 -30   2   5       13.65      257.83    149.11 o 
 -28   2   5       81.71       14.78    114.06 o 
 -26   2   5      516.87      261.29    102.77 o 
 -24   2   5      310.21      132.73     69.41 o 
 -22   2   5      111.05       57.23     59.81 o 
 -20   2   5     8905.47     8871.88    257.92 o 
 -18   2   5     5415.06     4963.26    198.12 o 
 -16   2   5     3393.90     4000.39    324.66 o 
 -14   2   5    30374.75    29155.02    877.15 o 
 -12   2   5    17114.68    16290.64    241.85 o 
 -10   2   5      307.30      109.39     21.40 o 
  -8   2   5    19471.16    21231.81    276.28 o 
  -6   2   5      287.05      382.25     23.45 o 
  -4   2   5       65.69       60.00     14.64 o 
  -2   2   5     7306.44     7427.30    141.91 o 
   0   2   5     7506.33     7333.38    109.28 o 
   2   2   5     7859.53     8233.69    111.92 o 
   4   2   5     1298.89     1241.14     56.54 o 
   6   2   5    35205.88    34818.92    412.79 o 
   8   2   5       38.18       63.49     27.59 o 
  10   2   5     1449.09     1507.72     75.36 o 
  12   2   5     3503.54     3545.92    142.34 o 
  14   2   5     2096.87     1965.59     88.33 o 
  16   2   5       70.86      193.97     47.79 o 
  18   2   5     1322.43     1382.35    105.95 o 
  20   2   5      353.12      385.63     77.16 o 
  22   2   5        6.79      122.32     82.67 o 
 -29   3   5       79.57      115.64     92.40 o 
 -27   3   5      927.57      926.53    131.38 o 
 -25   3   5      342.78      475.38     98.23 o 
 -23   3   5     1252.40     1008.82    117.14 o 
 -21   3   5     2179.78     2121.11    189.51 o 
 -19   3   5     2840.92     2447.53    141.76 o 
 -17   3   5       41.27       50.52     45.46 o 
 -15   3   5     4676.33     4753.06    136.63 o 
 -13   3   5    21265.06    19981.15    294.99 o 
 -11   3   5    27271.46    27435.18    304.89 o 
  -9   3   5     1642.94     1273.05     48.83 o 
  -7   3   5    79075.00    81115.45   1142.06 o 
  -5   3   5    19974.08    20963.20    194.21 o 
  -3   3   5     3444.51     3570.26     61.41 o 
  -1   3   5    32282.00    33433.35    309.79 o 
   1   3   5    45226.41    46561.98    416.99 o 
   3   3   5        1.70       42.03     19.20 o 
   5   3   5    33516.77    32240.81    330.06 o 
   7   3   5    19521.27    19701.76    240.73 o 
   9   3   5      557.57      622.28     47.16 o 
  11   3   5     4929.68     5153.41    124.53 o 
  13   3   5     5086.87     5395.61    135.23 o 
  15   3   5      646.30      594.16     74.75 o 
  17   3   5       56.25       34.51     48.51 o 
  19   3   5      284.54      237.17     69.00 o 
  21   3   5      194.58      210.90     93.23 o 
 -28   4   5      302.85      236.95    102.40 o 
 -26   4   5      596.84      897.49    155.65 o 
 -24   4   5        8.85      -59.13     69.21 o 
 -22   4   5      111.30      224.25     76.59 o 
 -20   4   5     5419.64     5547.55    214.24 o 
 -18   4   5     3779.33     3740.87    274.46 o 
 -16   4   5      602.97      576.22     78.14 o 
 -14   4   5    22152.73    21528.68    538.97 o 
 -12   4   5    37391.96    37900.50    467.95 o 
 -10   4   5      689.31      915.67     51.88 o 
  -8   4   5    50064.16    48318.82    358.52 o 
  -6   4   5    45352.47    46563.11    434.56 o 
  -4   4   5      364.52      356.43     22.19 o 
  -2   4   5    49140.97    49862.95    403.55 o 
   0   4   5    92912.70    94511.70   1240.75 o 
   2   4   5     8224.27     7950.38    123.56 o 
   4   4   5    18765.65    18927.71    225.41 o 
   6   4   5    29669.40    29044.83    384.23 o 
   8   4   5     9028.84     9139.17    243.01 o 
  10   4   5      302.12      227.27     39.39 o 
  12   4   5     2210.88     2024.78     87.22 o 
  14   4   5     4085.61     3956.45    285.35 o 
  16   4   5      708.88      437.36     91.55 o 
  18   4   5      538.38      646.01    109.22 o 
  20   4   5      471.93      289.94     91.78 o 
 -27   5   5     1223.27     1367.35    203.47 o 
 -25   5   5     1106.97      821.94    125.17 o 
 -23   5   5      175.55      -12.34     65.45 o 
 -21   5   5     8260.78     7772.58    300.01 o 
 -19   5   5     8662.52     9461.37    403.67 o 
 -17   5   5       15.87      -29.37     45.58 o 
 -15   5   5    16954.69    16890.06    300.78 o 
 -13   5   5    25213.96    24494.85    362.63 o 
 -11   5   5     2578.16     2660.69    127.10 o 
  -9   5   5    11532.53    11527.90    148.39 o 
  -7   5   5    40469.15    39975.68    367.26 o 
  -5   5   5     6658.27     6447.39     83.58 o 
  -3   5   5    11135.69    11215.22    138.68 o 
  -1   5   5    14858.98    13887.13    160.33 o 
   1   5   5    30457.92    30237.85    644.90 o 
   3   5   5     1358.44     1416.32     58.16 o 
   5   5   5    26346.30    26341.17    298.17 o 
   7   5   5    25165.55    24241.64    423.42 o 
   9   5   5     4563.07     4669.88    137.45 o 
  11   5   5     4646.04     4292.90    140.49 o 
  13   5   5    10797.28    10371.28    298.12 o 
  15   5   5     2272.94     2087.49    283.97 o 
  17   5   5     1229.79     1436.12    141.13 o 
  19   5   5     1951.93     1816.67    162.05 o 
 -26   6   5      871.91     1082.33    256.94 o 
 -24   6   5       43.47      128.52    150.60 o 
 -22   6   5     1235.55     1208.59    131.19 o 
 -20   6   5     6377.24     6616.67    247.42 o 
 -18   6   5     5211.31     5027.53    206.46 o 
 -16   6   5     1029.77      955.17     87.53 o 
 -14   6   5     5622.99     5607.86    168.66 o 
 -12   6   5    11171.15    11025.09    337.39 o 
 -10   6   5      421.78      404.64     56.25 o 
  -8   6   5    19414.47    19268.52    255.82 o 
  -6   6   5    13784.58    13798.55    171.03 o 
  -4   6   5     1731.83     1671.21     72.21 o 
  -2   6   5    12302.74    12007.13    152.99 o 
   0   6   5    23060.03    22895.68    254.49 o 
   2   6   5     4002.62     4194.12    103.88 o 
   4   6   5    21686.72    22342.37    321.64 o 
   6   6   5    36101.39    35760.48    457.88 o 
   8   6   5      541.43      435.08     57.95 o 
  10   6   5     2071.91     1776.71    128.73 o 
  12   6   5     2234.22     2208.74    148.78 o 
  14   6   5     1817.96     1782.75    145.24 o 
  16   6   5      111.16       79.90     79.90 o 
  18   6   5      873.48      863.84    127.50 o 
 -25   7   5      536.69      564.29    121.60 o 
 -23   7   5       65.00      183.41     86.32 o 
 -21   7   5     1090.55     1410.53    141.83 o 
 -19   7   5     2246.88     2557.18    168.44 o 
 -17   7   5      609.22      536.22     90.51 o 
 -15   7   5     1746.39     1969.93    114.16 o 
 -13   7   5    22295.81    22149.27    578.69 o 
 -11   7   5     3006.54     2493.92    143.24 o 
  -9   7   5      746.13      664.35     67.67 o 
  -7   7   5    10154.59     9959.53    257.81 o 
  -5   7   5     1323.74     1150.77     62.55 o 
  -3   7   5     3048.72     2969.60    113.13 o 
  -1   7   5     7436.69     7419.85    148.58 o 
   1   7   5     4510.40     4434.96    273.80 o 
   3   7   5      146.03      205.19     39.62 o 
   5   7   5     6532.18     6523.17    166.83 o 
   7   7   5     4345.51     5162.85    155.20 o 
   9   7   5      591.35      805.53    170.20 o 
  11   7   5     6224.99     6854.12    648.73 o 
  13   7   5     1627.70     1938.10    151.64 o 
  15   7   5      142.96      273.55     87.45 o 
  17   7   5      221.62      333.47    103.43 o 
 -24   8   5       79.62        0.00    123.57 o 
 -22   8   5      109.19      124.58     81.12 o 
 -20   8   5      872.87      994.55    195.15 o 
 -18   8   5      999.90      928.58    101.63 o 
 -16   8   5      193.15      164.67     64.43 o 
 -14   8   5     3714.33     4172.62    161.75 o 
 -12   8   5     1848.73     1890.06    112.91 o 
 -10   8   5     1460.04     1547.57    111.32 o 
  -8   8   5     1112.39     1208.58    110.96 o 
  -6   8   5     1715.95     1612.83    132.76 o 
  -4   8   5      428.48      469.01     62.74 o 
  -2   8   5      726.81      836.46     99.00 o 
   0   8   5     7521.30     7670.74    362.54 o 
   2   8   5     3302.70     3183.39    126.29 o 
   4   8   5      338.48      290.90     63.62 o 
   6   8   5     2611.78     2937.49    160.64 o 
   8   8   5     3105.04     3555.02    232.58 o 
  10   8   5      620.44      743.88    107.54 o 
  12   8   5     1380.17     1503.94    140.78 o 
  14   8   5      248.34      268.13     85.86 o 
  16   8   5       77.32       -1.07     91.78 o 
 -21   9   5       13.09        6.19     77.66 o 
 -19   9   5      190.47      206.93     88.98 o 
 -17   9   5      193.45      192.01     68.56 o 
 -15   9   5      169.09      344.66    113.82 o 
 -13   9   5     1093.01     1268.71    131.71 o 
 -11   9   5      472.50      508.44     88.34 o 
  -9   9   5     1141.12     1064.01     93.30 o 
  -7   9   5     3152.05     3167.82    138.01 o 
  -5   9   5     3026.61     2874.81    127.72 o 
  -3   9   5      125.52      203.03     55.68 o 
  -1   9   5     3560.70     3321.10    138.33 o 
   1   9   5      261.69      195.76     59.70 o 
   3   9   5     1252.76     1225.71     94.98 o 
   5   9   5      463.27      519.41     93.02 o 
   7   9   5      165.87      496.05    143.17 o 
   9   9   5        6.80       43.74     69.04 o 
  11   9   5      165.52      257.23    124.76 o 
  13   9   5       10.05        6.53     99.80 o 
 -18  10   5       14.74       24.72     64.08 o 
 -16  10   5        4.32       20.16     64.82 o 
 -14  10   5        0.92      -14.48     57.92 o 
 -12  10   5        1.30       24.55     55.60 o 
 -10  10   5      290.01      339.41     74.81 o 
  -8  10   5       13.80        0.76     49.34 o 
  -6  10   5        1.26       31.80     55.10 o 
  -4  10   5       27.11       16.92     47.19 o 
  -2  10   5       64.52       73.19     54.06 o 
   0  10   5      154.70      112.85     56.30 o 
   2  10   5       80.26       87.12     69.78 o 
   4  10   5        1.27      -60.66     60.66 o 
   6  10   5        1.15      -59.41     95.05 o 
   8  10   5        9.43      110.50    104.56 o 
  10  10   5        0.35       43.37    103.96 o 
 -15  11   5      420.19      495.51     96.04 o 
 -13  11   5      142.88        3.50     64.20 o 
 -11  11   5        2.54       41.38     85.37 o 
  -9  11   5      344.23      447.10    147.67 o 
  -7  11   5      415.74      359.11     77.95 o 
  -5  11   5        6.72      -43.19     43.19 o 
  -3  11   5      104.90      120.71     63.57 o 
  -1  11   5      617.61      593.06     87.87 o 
   1  11   5      122.02      -49.90     99.21 o 
   3  11   5        2.15      -26.14     92.08 o 
   5  11   5       87.23       30.89    120.60 o 
   7  11   5      135.19       99.21    128.91 o 
 -10  12   5       52.14      116.11     74.27 o 
  -8  12   5     1484.48     1552.84    130.92 o 
  -6  12   5      975.11     1458.15    154.21 o 
  -4  12   5       34.85       27.42     76.69 o 
  -2  12   5      492.11      594.07    171.09 o 
   0  12   5     1163.26     1252.31    219.21 o 
 -30   0   6      224.51      105.74    127.73 o 
 -28   0   6     1783.16     1691.33    224.56 o 
 -26   0   6      678.42      582.19    149.71 o 
 -24   0   6      704.86      670.11    143.77 o 
 -22   0   6     6779.98     7330.86    340.40 o 
 -20   0   6     2432.41     2445.80    188.32 o 
 -18   0   6      497.97      308.32     84.36 o 
 -16   0   6    36481.70    35956.86    771.11 o 
 -14   0   6    32711.65    32175.58    676.05 o 
 -12   0   6       98.09       94.64     62.38 o 
 -10   0   6    27203.79    28403.89    325.09 o 
  -8   0   6    20192.49    19138.36    229.07 o 
  -6   0   6    23082.46    25264.77    273.16 o 
  -4   0   6     6565.03     6010.17    108.33 o 
  -2   0   6   577114.13   585885.06   7606.22 o 
   0   0   6    19457.06    19855.35    312.18 o 
   2   0   6     8561.04     8963.53    164.83 o 
   4   0   6    57341.15    55871.36    702.03 o 
   6   0   6    31228.86    31018.64    452.86 o 
   8   0   6       92.93      127.60     38.90 o 
  10   0   6    17612.53    17659.68    339.68 o 
  12   0   6    11027.74    11195.87    274.73 o 
  14   0   6        3.52       28.34     61.19 o 
  16   0   6      152.33       -9.39     51.58 o 
  18   0   6      462.75      412.29    136.64 o 
  20   0   6      336.84      121.19    111.69 o 
 -29   1   6      260.18      468.15    112.79 o 
 -27   1   6     1012.31     1168.74    134.13 o 
 -25   1   6      329.95      339.92     86.36 o 
 -23   1   6     5295.03     5346.71    227.23 o 
 -21   1   6     9447.65     9236.92    556.35 o 
 -19   1   6     1952.83     1807.08    116.83 o 
 -17   1   6     4908.15     4659.69    206.74 o 
 -15   1   6    41973.13    40291.86    580.12 o 
 -13   1   6     8620.04     7864.50    117.80 o 
 -11   1   6    14666.38    14865.06    163.90 o 
  -9   1   6    14337.32    13640.85    155.86 o 
  -7   1   6    28068.40    28711.29    287.54 o 
  -5   1   6       10.38       -0.18     12.78 o 
  -3   1   6     9026.73     8976.23    129.70 o 
  -1   1   6    50488.77    52866.23    530.14 o 
   1   1   6     2723.89     2599.48     53.41 o 
   3   1   6    55315.59    56066.64    491.86 o 
   5   1   6    45424.34    43412.83    480.01 o 
   7   1   6     5571.33     5949.05    114.76 o 
   9   1   6     2876.37     2785.63    127.59 o 
  11   1   6    10284.45    10256.98    179.60 o 
  13   1   6     3481.54     3661.21    117.90 o 
  15   1   6      113.07      109.94     67.78 o 
  17   1   6     1686.91     1822.04    115.85 o 
  19   1   6     1313.83     1683.32    154.17 o 
  21   1   6       12.01      -25.33     79.31 o 
 -30   2   6      145.03       36.38     94.39 o 
 -28   2   6      997.67     1154.45    139.38 o 
 -26   2   6      297.58      714.85    114.11 o 
 -24   2   6      298.27      315.08    150.00 o 
 -22   2   6     4609.16     4070.02    195.75 o 
 -20   2   6     9206.48     8803.57    362.98 o 
 -18   2   6     2228.08     2385.31    126.41 o 
 -16   2   6     7424.77     7568.11    206.21 o 
 -14   2   6    33439.59    30345.76    499.34 o 
 -12   2   6     5156.22     5174.97    138.83 o 
 -10   2   6    40474.20    40158.52    363.31 o 
  -8   2   6    26911.80    27946.00    317.50 o 
  -6   2   6     9826.37     9287.66    125.36 o 
  -4   2   6     3575.86     3304.12     73.27 o 
  -2   2   6    47865.64    49219.89    950.42 o 
   0   2   6    18336.15    17786.03    193.02 o 
   2   2   6     6650.98     5638.01     91.75 o 
   4   2   6    33465.90    33982.48    335.52 o 
   6   2   6    22846.82    24785.26    572.81 o 
   8   2   6        1.40       15.34     26.96 o 
  10   2   6     3251.47     3242.50    140.98 o 
  12   2   6     3296.18     3425.95    145.94 o 
  14   2   6       40.50       43.19     42.58 o 
  16   2   6     1346.58     1385.04    101.67 o 
  18   2   6     1755.33     1729.31    118.64 o 
  20   2   6       57.55       80.67     79.90 o 
 -29   3   6      495.73      567.16    126.01 o 
 -27   3   6      148.89      173.83     84.64 o 
 -25   3   6       17.79       41.88     66.90 o 
 -23   3   6     1528.48     1524.46    132.88 o 
 -21   3   6     2513.92     2491.37    164.86 o 
 -19   3   6     1217.56     1293.25    108.54 o 
 -17   3   6      105.71       65.20     58.52 o 
 -15   3   6    13248.55    14184.25    248.38 o 
 -13   3   6    16065.62    15317.15    318.64 o 
 -11   3   6     5705.32     6189.91    100.01 o 
  -9   3   6    39260.74    37226.77    363.89 o 
  -7   3   6    25559.29    27296.82    245.65 o 
  -5   3   6     1377.29     1447.03     63.40 o 
  -3   3   6    23220.29    23548.30    214.98 o 
  -1   3   6    37404.01    39170.39    739.91 o 
   1   3   6     1110.90     1382.47     48.12 o 
   3   3   6    10900.98    10366.06    145.33 o 
   5   3   6    12248.67    12075.34    169.43 o 
   7   3   6      575.32      523.96     42.97 o 
   9   3   6     1946.84     1960.10     76.16 o 
  11   3   6     2264.53     2197.73     87.73 o 
  13   3   6      946.65     1020.03     84.01 o 
  15   3   6      174.57      210.19     56.23 o 
  17   3   6      955.21     1010.86    132.54 o 
  19   3   6      339.32      470.80    101.63 o 
 -28   4   6      145.37      324.76    174.95 o 
 -26   4   6      311.88      454.05    103.21 o 
 -24   4   6        5.20        8.82     98.32 o 
 -22   4   6      128.25      116.34     66.40 o 
 -20   4   6      817.76      891.83    104.18 o 
 -18   4   6      241.91      132.32     95.94 o 
 -16   4   6     2840.80     2764.40    176.61 o 
 -14   4   6      927.64     1067.28     73.98 o 
 -12   4   6      469.24      536.06     46.96 o 
 -10   4   6       95.48       66.17     16.73 o 
  -8   4   6     2383.75     2038.17     85.58 o 
  -6   4   6      118.31      165.07     21.82 o 
  -4   4   6      204.40      162.52     21.57 o 
  -2   4   6    12971.87    13025.80    213.97 o 
   0   4   6      644.97      572.01     49.93 o 
   2   4   6      136.73      144.48     26.60 o 
   4   4   6      943.37      960.77     49.51 o 
   6   4   6     4094.51     3958.86    105.73 o 
   8   4   6      447.37      536.61     66.88 o 
  10   4   6      160.62      226.32     51.41 o 
  12   4   6      841.57      908.00     80.16 o 
  14   4   6        0.18      -14.75     54.72 o 
  16   4   6       53.35      -26.07     63.81 o 
  18   4   6        3.32      -44.70     65.05 o 
  20   4   6       27.47       89.96    196.04 o 
 -27   5   6       20.83       54.17     84.19 o 
 -25   5   6      152.57      173.62     84.36 o 
 -23   5   6      166.91       47.32     66.23 o 
 -21   5   6        0.27       21.90     58.51 o 
 -19   5   6      109.15       34.08     55.22 o 
 -17   5   6      235.95      240.04     57.83 o 
 -15   5   6      242.85      334.62     62.42 o 
 -13   5   6      665.89      621.46    114.13 o 
 -11   5   6      250.82      322.19     42.29 o 
  -9   5   6        0.02       18.55     25.09 o 
  -7   5   6     2112.57     2194.81     46.60 o 
  -5   5   6     1731.98     1721.87     44.84 o 
  -3   5   6       13.51        0.45     16.56 o 
  -1   5   6      165.97      154.15     31.40 o 
   1   5   6     3392.31     3328.86    119.96 o 
   3   5   6       50.72       54.70     26.72 o 
   5   5   6        7.98        1.26     22.65 o 
   7   5   6       38.53       47.06     29.25 o 
   9   5   6       25.58      -10.09     61.19 o 
  11   5   6      423.44      532.11    106.64 o 
  13   5   6       95.64      -20.61     57.63 o 
  15   5   6      206.74      102.42    111.39 o 
  17   5   6        1.65       26.61     71.29 o 
  19   5   6        1.56        9.33     76.45 o 
 -26   6   6      133.64       77.98     82.10 o 
 -24   6   6        4.81       33.94     67.07 o 
 -22   6   6      668.70      598.45    234.96 o 
 -20   6   6      267.05      198.10     73.90 o 
 -18   6   6        0.28      -23.05     41.86 o 
 -16   6   6      489.05      402.30     57.64 o 
 -14   6   6     6038.44     5704.76    166.72 o 
 -12   6   6     2589.58     2441.52    108.15 o 
 -10   6   6      356.96      403.91     47.98 o 
  -8   6   6     1261.56     1313.96     65.52 o 
  -6   6   6        5.98        7.68     25.25 o 
  -4   6   6      156.88      195.77     28.82 o 
  -2   6   6     4918.48     5160.96    119.02 o 
   0   6   6      166.68      189.21     28.79 o 
   2   6   6       11.04      -15.44     27.67 o 
   4   6   6      134.99      175.85     53.49 o 
   6   6   6      425.37      450.73     58.96 o 
   8   6   6     1377.51     1253.82    107.11 o 
  10   6   6      675.35      570.53    167.53 o 
  12   6   6      356.71      215.79     80.79 o 
  14   6   6      365.74      396.39     90.24 o 
  16   6   6        0.94       -2.86     89.71 o 
  18   6   6      147.37      252.05     95.14 o 
 -25   7   6       33.77       10.64     79.90 o 
 -23   7   6      846.47      829.45    129.13 o 
 -21   7   6      621.98      558.67    106.08 o 
 -19   7   6        5.18      -51.91     80.99 o 
 -17   7   6      273.75      236.32     61.53 o 
 -15   7   6     5462.19     5237.43    173.32 o 
 -13   7   6     1742.85     1451.01    103.13 o 
 -11   7   6     3499.23     3270.73    177.89 o 
  -9   7   6      597.26      746.80     64.05 o 
  -7   7   6     2490.56     2283.88    109.32 o 
  -5   7   6       26.35        2.45     28.73 o 
  -3   7   6    10611.49    10458.63    213.01 o 
  -1   7   6    10629.72    11352.09    251.91 o 
   1   7   6      950.66      797.80    103.75 o 
   3   7   6     2847.24     2670.94     93.72 o 
   5   7   6     2125.15     1913.36    125.35 o 
   7   7   6     4732.07     4787.96    191.94 o 
   9   7   6       50.97      174.00     69.27 o 
  11   7   6     3561.65     3682.58    188.30 o 
  13   7   6     1045.35      977.16    163.37 o 
  15   7   6      135.39       34.10     72.08 o 
  17   7   6      111.70        2.18     85.25 o 
 -24   8   6      571.62      349.42    106.64 o 
 -22   8   6     1415.79     1244.85    149.41 o 
 -20   8   6     1481.74     1447.69    163.07 o 
 -18   8   6        5.12      -40.87     40.87 o 
 -16   8   6     4324.81     3980.97    168.85 o 
 -14   8   6     4436.08     4449.91    165.72 o 
 -12   8   6      167.09      254.87     66.65 o 
 -10   8   6    13015.02    12738.29    306.05 o 
  -8   8   6     7576.89     7001.60    221.83 o 
  -6   8   6      103.46       83.41     56.93 o 
  -4   8   6     2136.12     2277.48    139.93 o 
  -2   8   6     9645.39     9428.75    214.30 o 
   0   8   6     7252.47     7220.00    188.32 o 
   2   8   6      910.74      936.73     80.96 o 
   4   8   6    16061.16    15427.49    374.02 o 
   6   8   6    11161.44    11325.79    321.09 o 
   8   8   6        1.75       74.96     62.49 o 
  10   8   6     1240.15     1113.92    140.80 o 
  12   8   6     1718.82     2027.00    176.14 o 
  14   8   6       18.66       88.13    213.57 o 
 -21   9   6     1937.96     2005.67    370.11 o 
 -19   9   6      319.25      337.53     83.51 o 
 -17   9   6     1190.63     1278.58    114.84 o 
 -15   9   6     6465.48     6628.58    210.87 o 
 -13   9   6     1746.98     1571.32    113.06 o 
 -11   9   6      638.70      405.93    112.82 o 
  -9   9   6     8240.14     7669.37    371.32 o 
  -7   9   6     6302.92     5938.07    184.19 o 
  -5   9   6       73.10       93.22     52.36 o 
  -3   9   6    10811.63    10756.04    244.73 o 
  -1   9   6    11842.73    11658.77    413.65 o 
   1   9   6        1.37      -44.81     44.81 o 
   3   9   6     7828.44     7368.25    262.54 o 
   5   9   6     5747.82     6331.84    247.77 o 
   7   9   6      452.09      305.33     84.85 o 
   9   9   6      574.49      324.24     89.83 o 
  11   9   6     2119.60     2275.30    249.51 o 
  13   9   6      821.31      649.32    169.31 o 
 -18  10   6        8.57       73.14     68.16 o 
 -16  10   6     1618.46     1601.35    129.23 o 
 -14  10   6     3677.59     3899.16    172.88 o 
 -12  10   6      989.74     1164.21    107.61 o 
 -10  10   6     2094.94     1985.43    206.25 o 
  -8  10   6     6411.01     6477.54    204.46 o 
  -6  10   6      996.20     1005.87    143.22 o 
  -4  10   6     2597.84     2210.71    127.12 o 
  -2  10   6     8388.33     8922.74    235.20 o 
   0  10   6     2987.98     3053.82    186.26 o 
   2  10   6      751.07      863.13    119.82 o 
   4  10   6     7126.54     7105.33    433.08 o 
   6  10   6     2093.82     2191.65    166.38 o 
   8  10   6      509.89      492.49    158.62 o 
  10  10   6     1878.79     1948.56    240.01 o 
 -15  11   6     4463.65     5175.85    212.17 o 
 -13  11   6     1342.69     1286.36    120.90 o 
 -11  11   6      318.62      266.86     72.71 o 
  -9  11   6     2201.90     2333.16    217.37 o 
  -7  11   6     2292.99     2320.86    139.83 o 
  -5  11   6       24.98      -27.25     55.96 o 
  -3  11   6     2512.67     2676.65    185.42 o 
  -1  11   6     3166.30     3439.45    214.76 o 
   1  11   6       38.35      -33.27     97.43 o 
   3  11   6     1439.42     1351.52    218.02 o 
   5  11   6     1779.82     2447.58    269.71 o 
   7  11   6      474.77      330.90    148.52 o 
 -10  12   6     1121.31      959.74    115.33 o 
  -8  12   6     2235.11     2478.72    191.89 o 
  -6  12   6      170.57       96.22     71.65 o 
  -4  12   6      553.45      371.30    153.27 o 
  -2  12   6     2000.99     1565.38    236.44 o 
   0  12   6     1297.42     1090.72    207.93 o 
 -31   1   7       26.90       33.96    132.18 o 
 -29   1   7       81.57      110.89     94.16 o 
 -27   1   7      105.14       53.69     96.54 o 
 -25   1   7      178.86      158.32    133.37 o 
 -23   1   7     1363.74     1306.35    119.72 o 
 -21   1   7     4580.08     3909.59    242.38 o 
 -19   1   7     1397.48     1277.81    101.52 o 
 -17   1   7     1372.90     1246.66     92.61 o 
 -15   1   7      225.54      267.81     36.38 o 
 -13   1   7     1644.40     1869.73     58.28 o 
 -11   1   7      822.28      627.91     34.11 o 
  -9   1   7      630.23      695.83     27.90 o 
  -7   1   7     1033.63     1067.21     30.11 o 
  -5   1   7      102.64      124.51     16.58 o 
  -3   1   7    24955.38    28437.50    780.73 o 
  -1   1   7     2475.55     2438.35     67.77 o 
   1   1   7     1030.02     1350.65     41.48 o 
   3   1   7     1736.95     1423.12     49.56 o 
   5   1   7     9932.00    11308.22    158.84 o 
   7   1   7     1151.85     1233.85     57.27 o 
   9   1   7       44.51       39.38     36.44 o 
  11   1   7     1385.24     1446.88     73.89 o 
  13   1   7      130.30      166.47     49.12 o 
  15   1   7      484.80      503.50     97.59 o 
  17   1   7     1298.04     1011.71    177.03 o 
  19   1   7        5.68        1.32     65.57 o 
 -30   2   7      604.77      516.03    118.74 o 
 -28   2   7      296.76      241.03     93.47 o 
 -26   2   7      124.81       83.99     66.33 o 
 -24   2   7     2234.92     2134.44    149.24 o 
 -22   2   7     2549.13     2519.47    199.61 o 
 -20   2   7      531.73      538.51     81.46 o 
 -18   2   7     4704.30     4300.60    165.29 o 
 -16   2   7     3588.41     3304.44    151.56 o 
 -14   2   7       37.19      122.77     26.34 o 
 -12   2   7     2458.57     2932.40     70.37 o 
 -10   2   7    19271.53    19231.84    195.92 o 
  -8   2   7     1710.41     1816.45     48.58 o 
  -6   2   7     5683.41     5637.96     81.78 o 
  -4   2   7    25693.88    25528.87    242.85 o 
  -2   2   7    27714.38    29842.47    278.99 o 
   0   2   7      122.08       90.27     16.54 o 
   2   2   7    30211.09    31273.20    307.04 o 
   4   2   7    13111.83    13143.04    297.71 o 
   6   2   7      553.39      604.99     57.56 o 
   8   2   7     4205.95     4625.34    154.66 o 
  10   2   7     1985.50     2064.87     83.33 o 
  12   2   7      211.20      237.74     53.38 o 
  14   2   7      310.27      392.36     66.30 o 
  16   2   7      368.67      469.03     76.04 o 
  18   2   7        5.74       37.03     69.83 o 
  20   2   7        1.49      -19.28     74.30 o 
 -29   3   7      501.42      816.54    131.43 o 
 -27   3   7       52.44       78.44     76.80 o 
 -25   3   7      255.43      167.45     84.36 o 
 -23   3   7     2145.62     2276.75    170.50 o 
 -21   3   7     4324.81     4103.08    181.01 o 
 -19   3   7       42.33       77.56     49.04 o 
 -17   3   7    17948.89    17432.33    292.67 o 
 -15   3   7    25267.88    24108.61    394.18 o 
 -13   3   7     2230.23     2025.53     62.25 o 
 -11   3   7    17233.16    17598.87    191.65 o 
  -9   3   7    18699.42    18524.29    191.49 o 
  -7   3   7      994.15      842.57     44.04 o 
  -5   3   7    44437.36    44874.21    573.19 o 
  -3   3   7    81800.14    83799.34   1736.12 o 
  -1   3   7     7812.83     7988.61    172.56 o 
   1   3   7    30159.47    31339.17    311.19 o 
   3   3   7    47976.56    48155.01    451.38 o 
   5   3   7     4447.63     4097.20    149.85 o 
   7   3   7     1708.21     1661.74     68.78 o 
   9   3   7     5195.57     5120.05    148.55 o 
  11   3   7     3567.16     3277.09    126.44 o 
  13   3   7      536.95      563.08     71.66 o 
  15   3   7     1673.02     1790.81    114.08 o 
  17   3   7     1727.20     1601.16    118.16 o 
  19   3   7       63.40      -50.50     97.43 o 
 -28   4   7     1148.52     1444.52    157.00 o 
 -26   4   7       78.56      129.78     77.43 o 
 -24   4   7     2134.30     2805.62    208.52 o 
 -22   4   7     4432.93     4110.41    192.65 o 
 -20   4   7      978.68      934.59    101.43 o 
 -18   4   7     4849.62     4724.28    156.27 o 
 -16   4   7    13338.66    12800.83    246.79 o 
 -14   4   7     6305.43     5768.30    132.00 o 
 -12   4   7     3907.00     3572.78     78.98 o 
 -10   4   7    30813.11    31362.54    291.83 o 
  -8   4   7    18077.22    17716.56    201.38 o 
  -6   4   7     5270.88     5340.22     87.83 o 
  -4   4   7   101868.45   102623.50    877.47 o 
  -2   4   7    50616.24    50939.78    462.10 o 
   0   4   7      447.26      525.98     36.02 o 
   2   4   7    37464.04    36740.17    368.25 o 
   4   4   7    37482.32    36437.53    374.77 o 
   6   4   7     3304.28     3303.23     91.36 o 
   8   4   7     3777.07     3442.00    122.73 o 
  10   4   7    10613.67    11109.10    235.47 o 
  12   4   7     1655.72     1465.63     98.03 o 
  14   4   7      974.21      840.38    110.15 o 
  16   4   7     2209.93     2269.81    164.73 o 
  18   4   7       68.75        9.35     74.83 o 
 -29   5   7      309.57      292.28    146.14 o 
 -27   5   7       93.89      -60.74     68.47 o 
 -25   5   7      450.79      566.83    105.89 o 
 -23   5   7     3452.67     3683.46    414.66 o 
 -21   5   7     5437.96     5324.96    217.90 o 
 -19   5   7      452.58      258.87     75.30 o 
 -17   5   7    10979.96    11274.01    246.11 o 
 -15   5   7     7935.84     7479.74    186.12 o 
 -13   5   7      843.84      827.79     59.46 o 
 -11   5   7    20911.76    19935.79    296.11 o 
  -9   5   7    19535.69    19662.56    250.32 o 
  -7   5   7     2270.70     2347.56     99.60 o 
  -5   5   7    19467.21    19268.66    209.72 o 
  -3   5   7    17375.65    17051.28    189.98 o 
  -1   5   7    10252.28    10515.61    317.84 o 
   1   5   7     1643.50     1480.72     61.11 o 
   3   5   7    19468.64    18431.23    234.27 o 
   5   5   7     7878.56     8064.99    177.69 o 
   7   5   7       43.21      124.01     41.35 o 
   9   5   7     2709.47     2743.02    146.06 o 
  11   5   7     3283.43     3390.92    198.42 o 
  13   5   7      293.40      149.14    111.98 o 
  15   5   7      875.25     1222.83    132.22 o 
  17   5   7     1192.01     1097.05    136.48 o 
 -28   6   7      556.86      912.50    201.39 o 
 -26   6   7        0.11     -106.34    106.34 o 
 -24   6   7     1515.33     1904.94    160.47 o 
 -22   6   7     3950.96     4181.13    203.71 o 
 -20   6   7     1849.95     1989.51    190.30 o 
 -18   6   7     3450.06     3726.74    203.48 o 
 -16   6   7     8396.40     8300.74    211.59 o 
 -14   6   7     3183.37     3394.92    158.33 o 
 -12   6   7     2578.78     2738.26     98.49 o 
 -10   6   7    21984.75    20917.24    420.65 o 
  -8   6   7     9637.94     9477.22    232.89 o 
  -6   6   7     2566.64     2330.47     81.26 o 
  -4   6   7    15136.48    15637.93    215.80 o 
  -2   6   7    14934.90    14944.56    183.00 o 
   0   6   7       91.57       86.02     25.73 o 
   2   6   7     6360.65     6001.88    123.83 o 
   4   6   7    13292.82    13530.97    310.15 o 
   6   6   7     3969.95     4257.25    174.91 o 
   8   6   7      569.89      688.03     91.43 o 
  10   6   7     1510.90     1818.98    135.01 o 
  12   6   7      970.96     1105.68    119.69 o 
  14   6   7      460.17      448.72    108.42 o 
  16   6   7     1700.93     1836.43    254.26 o 
 -25   7   7      131.57      168.51     92.20 o 
 -23   7   7     2074.69     2488.25    182.10 o 
 -21   7   7     1595.10     1701.29    148.07 o 
 -19   7   7      305.01      339.16     71.43 o 
 -17   7   7     8267.55     8719.78    230.21 o 
 -15   7   7     7523.01     7439.20    203.85 o 
 -13   7   7      128.88      104.84     51.88 o 
 -11   7   7     3828.94     3838.59    159.84 o 
  -9   7   7     7807.25     7668.37    159.96 o 
  -7   7   7     4143.41     4226.65    114.92 o 
  -5   7   7     2976.81     3053.67     97.53 o 
  -3   7   7    25428.11    24802.23    362.90 o 
  -1   7   7    15327.14    15739.59    348.19 o 
   1   7   7     4820.11     4710.51    192.14 o 
   3   7   7    20936.54    21278.78    413.26 o 
   5   7   7      283.24      449.87    126.83 o 
   7   7   7     1083.03      700.67     97.51 o 
   9   7   7     7454.25     8356.07    355.26 o 
  11   7   7      901.67     1142.91    125.95 o 
  13   7   7       44.95      -23.55     78.12 o 
  15   7   7      671.03      720.11    156.54 o 
 -24   8   7      570.35      769.74    134.79 o 
 -22   8   7     1527.08     1642.95    445.85 o 
 -20   8   7      231.65      266.72     73.78 o 
 -18   8   7      876.34     1008.02    102.65 o 
 -16   8   7     2067.49     2124.43    125.31 o 
 -14   8   7     1846.67     1778.88    112.31 o 
 -12   8   7     3751.03     3442.83    139.71 o 
 -10   8   7     4162.67     4052.38    164.44 o 
  -8   8   7      733.67      714.63     93.40 o 
  -6   8   7      817.19      831.88     77.52 o 
  -4   8   7    16109.04    15696.41    548.24 o 
  -2   8   7     4909.92     4771.92    176.35 o 
   0   8   7     2411.29     2174.78    142.12 o 
   2   8   7     6563.55     6764.21    239.85 o 
   4   8   7     2257.14     2331.34    152.44 o 
   6   8   7        0.38      105.15     92.08 o 
   8   8   7     1404.03     1544.70    246.24 o 
  10   8   7     1433.59     1633.19    164.26 o 
  12   8   7      114.60       33.04     74.98 o 
  14   8   7      159.50      149.14     87.21 o 
 -21   9   7       35.29      140.03     85.08 o 
 -19   9   7        9.73       32.12     51.53 o 
 -17   9   7      150.33      228.67     68.18 o 
 -15   9   7      233.03      274.91     68.70 o 
 -13   9   7       71.59       64.68     54.80 o 
 -11   9   7      679.35      761.90     84.18 o 
  -9   9   7      575.52      583.60     79.42 o 
  -7   9   7      494.73      658.15     82.49 o 
  -5   9   7      460.04      667.63     80.06 o 
  -3   9   7     1335.03     1265.09    119.51 o 
  -1   9   7        5.31      -57.03     57.03 o 
   1   9   7     1624.19     1619.15    138.81 o 
   3   9   7     1245.94     1294.64    130.42 o 
   5   9   7      283.09      421.25     93.23 o 
   7   9   7      218.80      232.17     81.71 o 
   9   9   7      846.33     1328.94    200.80 o 
  11   9   7      197.20      381.39    140.80 o 
 -20  10   7       10.90       91.25     73.76 o 
 -18  10   7      305.91      234.57    127.44 o 
 -16  10   7      332.66      401.90     86.65 o 
 -14  10   7        3.36      -22.49     53.17 o 
 -12  10   7       15.14       40.35     51.71 o 
 -10  10   7       97.59      196.92     65.16 o 
  -8  10   7        0.03       62.31     54.61 o 
  -6  10   7       54.35      156.07     59.31 o 
  -4  10   7       28.57       -4.51     51.62 o 
  -2  10   7        2.19      -58.36     58.36 o 
   0  10   7      190.44      187.00     78.86 o 
   2  10   7       29.08      -24.37    147.63 o 
   4  10   7       16.62      -30.37     64.90 o 
   6  10   7       68.70      -41.60     67.02 o 
   8  10   7        5.66      -48.71    101.59 o 
 -15  11   7        1.31       68.63     67.98 o 
 -13  11   7       71.48       -0.12     62.87 o 
 -11  11   7      165.64      200.34     71.95 o 
  -9  11   7      129.78       74.39     61.96 o 
  -7  11   7        7.62       68.95     60.56 o 
  -5  11   7      486.40      358.39    105.20 o 
  -3  11   7     1172.43     1032.53    138.31 o 
  -1  11   7      208.16       46.25     73.76 o 
   1  11   7      242.57      202.63     88.98 o 
   3  11   7     1161.81      970.12    197.23 o 
   5  11   7      744.79      710.51    178.22 o 
 -10  12   7     1211.05     1300.19    156.87 o 
  -8  12   7      573.42      851.66    141.87 o 
  -6  12   7      356.30      491.42    125.35 o 
  -4  12   7     1488.51     1338.77    189.51 o 
 -30   0   8      489.78      437.83    159.81 o 
 -28   0   8      283.04      158.62    118.22 o 
 -26   0   8      490.88      668.33    154.46 o 
 -24   0   8     6788.76     6692.23    340.40 o 
 -22   0   8      216.69      117.03     87.33 o 
 -20   0   8       10.02       48.12     61.78 o 
 -18   0   8    17410.97    16956.03    479.42 o 
 -16   0   8     2657.34     2746.21    151.79 o 
 -14   0   8     4211.91     3952.29    105.09 o 
 -12   0   8    32358.25    31455.92    367.09 o 
 -10   0   8     5333.15     5305.31    118.52 o 
  -8   0   8     2745.46     3133.04     75.28 o 
  -6   0   8    39975.78    40701.56    659.72 o 
  -4   0   8   216589.16   224988.91   2474.86 o 
  -2   0   8     5919.55     6643.61    123.15 o 
   0   0   8    44144.28    46818.29    762.79 o 
   2   0   8    24650.44    24985.36    567.34 o 
   4   0   8    10634.62    10756.25    215.01 o 
   6   0   8      171.30      113.09     58.52 o 
   8   0   8     8259.41     8503.04    232.88 o 
  10   0   8     5735.92     6070.69    192.88 o 
  12   0   8       38.80      -42.18     58.22 o 
  14   0   8     1774.73     1884.99    204.96 o 
  16   0   8      210.87      197.23    112.28 o 
  18   0   8      224.44      266.74    134.26 o 
 -31   1   8      865.21      936.39    142.82 o 
 -29   1   8      937.03     1355.93    147.63 o 
 -27   1   8      177.85      198.63     81.64 o 
 -25   1   8     3648.94     3534.64    205.25 o 
 -23   1   8     4990.54     4836.32    202.46 o 
 -21   1   8      829.61      706.91     88.53 o 
 -19   1   8     4194.11     4026.41    159.38 o 
 -17   1   8    16588.93    16073.75    263.20 o 
 -15   1   8     2639.38     2335.12     67.48 o 
 -13   1   8    32993.81    33956.80    311.48 o 
 -11   1   8    49109.68    48771.01    395.49 o 
  -9   1   8     9053.84     8489.24     95.40 o 
  -7   1   8    22367.83    22736.36    185.40 o 
  -5   1   8    63551.54    64255.14    538.94 o 
  -3   1   8    82328.08    83181.82    806.99 o 
  -1   1   8     5138.34     5122.91    104.36 o 
   1   1   8    36030.63    36123.80    339.16 o 
   3   1   8    26125.55    27191.23    282.63 o 
   5   1   8     2363.01     2656.04     74.44 o 
   7   1   8     7235.62     7367.63    136.61 o 
   9   1   8    11461.39    11292.69    225.11 o 
  11   1   8      446.08      320.26     54.43 o 
  13   1   8     1436.65     1523.55    129.73 o 
  15   1   8     2264.34     2296.60    163.47 o 
  17   1   8     1123.47     1182.90    190.40 o 
  19   1   8      123.83      147.27     86.23 o 
 -30   2   8      540.82      617.80    129.21 o 
 -28   2   8      124.28       65.80     74.35 o 
 -26   2   8      622.96      964.95    120.48 o 
 -24   2   8     6135.00     6285.03    233.65 o 
 -22   2   8     6763.32     6403.86    223.40 o 
 -20   2   8      938.13     1071.33    189.81 o 
 -18   2   8    16164.90    15920.79    331.86 o 
 -16   2   8     8747.70     8894.01    234.18 o 
 -14   2   8     5084.89     5284.20     99.11 o 
 -12   2   8    10909.06    11166.87    158.58 o 
 -10   2   8    42401.88    42038.41    460.29 o 
  -8   2   8     2044.84     2456.42     55.27 o 
  -6   2   8    56638.17    60669.12    718.04 o 
  -4   2   8   149625.88   158252.92   2316.71 o 
  -2   2   8     3441.64     3537.93     90.05 o 
   0   2   8    66193.70    70552.55    602.08 o 
   2   2   8    35338.54    35618.64    345.52 o 
   4   2   8     4735.43     4766.66     97.10 o 
   6   2   8     3339.54     3440.77     98.87 o 
   8   2   8     4892.62     5540.81    214.07 o 
  10   2   8     4582.35     4742.89    285.18 o 
  12   2   8      704.09      738.29     90.07 o 
  14   2   8     3935.52     4154.25    204.19 o 
  16   2   8      809.04      962.95    128.02 o 
  18   2   8      153.30       61.77     77.62 o 
 -31   3   8      307.84      459.22    175.85 o 
 -29   3   8      119.98       43.49     78.22 o 
 -27   3   8       20.54       -3.99     69.61 o 
 -25   3   8     1667.81     1826.97    147.44 o 
 -23   3   8     2718.09     2881.87    346.05 o 
 -21   3   8      480.97      385.15     74.52 o 
 -19   3   8     2443.92     2681.68    117.34 o 
 -17   3   8    10364.70     9838.10    207.92 o 
 -15   3   8      273.05      303.34     35.33 o 
 -13   3   8     1591.78     1361.44     49.02 o 
 -11   3   8    18436.56    19546.82    207.79 o 
  -9   3   8     7455.38     7139.20    105.16 o 
  -7   3   8     4287.90     4289.64    113.54 o 
  -5   3   8     5075.85     4734.64     90.69 o 
  -3   3   8     3041.45     2593.73     60.18 o 
  -1   3   8     1134.55     1351.49     45.37 o 
   1   3   8     5426.93     5176.71     94.57 o 
   3   3   8     6544.49     6720.01    117.48 o 
   5   3   8      526.14      627.83     57.68 o 
   7   3   8     4872.93     5238.74    147.28 o 
   9   3   8     1999.40     2129.97    105.08 o 
  11   3   8      123.98       59.38     49.56 o 
  13   3   8     1646.17     1493.76    102.93 o 
  15   3   8     1128.75     1213.57    218.62 o 
  17   3   8       35.37        1.21     65.89 o 
 -30   4   8      186.77      227.04     99.35 o 
 -28   4   8        2.59       35.08     95.35 o 
 -26   4   8        4.61       -6.00     68.21 o 
 -24   4   8       77.33       70.81     66.73 o 
 -22   4   8        5.44       24.74     57.34 o 
 -20   4   8        0.45      -18.88     42.98 o 
 -18   4   8      492.59      609.06     71.93 o 
 -16   4   8     1896.01     1603.26     79.69 o 
 -14   4   8      205.02      193.19     32.25 o 
 -12   4   8       18.66       92.61     24.16 o 
 -10   4   8      732.18      730.00     38.81 o 
  -8   4   8       31.39       23.66     23.00 o 
  -6   4   8        4.57       34.57     18.14 o 
  -4   4   8     4480.30     4045.73     87.91 o 
  -2   4   8       11.21       13.81     18.74 o 
   0   4   8     1275.36     1060.85     57.23 o 
   2   4   8        4.41       29.35     24.04 o 
   4   4   8      182.80      226.76     43.99 o 
   6   4   8       11.01       40.33     34.95 o 
   8   4   8      142.53       79.92     42.41 o 
  10   4   8       13.38       36.31     43.78 o 
  12   4   8       86.31      109.57     51.95 o 
  14   4   8      102.09      362.12     90.38 o 
  16   4   8       42.32       83.76    108.72 o 
  18   4   8       31.88       35.64    115.84 o 
 -29   5   8        0.93       -0.31     83.61 o 
 -27   5   8       37.80      -44.11     66.60 o 
 -25   5   8       63.00      -76.20     84.06 o 
 -23   5   8       38.91       41.43     60.18 o 
 -21   5   8        9.20       53.99     53.79 o 
 -19   5   8       58.56       77.21     47.44 o 
 -17   5   8       88.23      113.22     50.81 o 
 -15   5   8        0.30      -32.08     32.08 o 
 -13   5   8       35.46      -14.20     28.66 o 
 -11   5   8      204.66      116.31     33.12 o 
  -9   5   8      101.02      146.67     37.88 o 
  -7   5   8        2.33       11.79     18.74 o 
  -5   5   8      371.70      351.34     40.18 o 
  -3   5   8      820.25      845.55     42.21 o 
  -1   5   8      698.69      723.60     44.42 o 
   1   5   8      196.79      197.89     43.06 o 
   3   5   8      117.63       96.05     50.45 o 
   5   5   8      268.77      300.00     51.62 o 
   7   5   8      140.83      140.38     62.13 o 
   9   5   8       32.92        5.87     50.96 o 
  11   5   8        4.23      -16.48     53.52 o 
  13   5   8        1.45      119.25     71.20 o 
  15   5   8       25.57        6.72     74.60 o 
  17   5   8       36.79       14.26    109.90 o 
 -28   6   8       24.13       38.85     88.79 o 
 -26   6   8       94.09      111.80     80.77 o 
 -24   6   8       92.03      131.49     79.42 o 
 -22   6   8       70.73       48.81     66.83 o 
 -20   6   8       85.13       49.59     54.02 o 
 -18   6   8      337.09      179.76     55.52 o 
 -16   6   8     3103.20     2992.06    128.46 o 
 -14   6   8     1129.17     1148.52     81.97 o 
 -12   6   8     1664.51     1584.99     77.73 o 
 -10   6   8     1251.95     1236.28     68.11 o 
  -8   6   8       84.54       42.70     35.33 o 
  -6   6   8     2959.36     3066.72     91.80 o 
  -4   6   8     1740.51     1976.72     70.73 o 
  -2   6   8      480.73      452.39     38.01 o 
   0   6   8      432.52      411.85     45.29 o 
   2   6   8     2860.43     2763.53    105.57 o 
   4   6   8      130.75      132.65     57.86 o 
   6   6   8      390.72      483.21     84.28 o 
   8   6   8      636.04      500.13     87.75 o 
  10   6   8       87.39      123.61     69.02 o 
  12   6   8      302.44      318.92     84.61 o 
  14   6   8       11.00       42.69     69.79 o 
  16   6   8        0.98      -46.02     76.46 o 
 -27   7   8       39.66      -57.03    122.38 o 
 -25   7   8      624.97      773.33    132.17 o 
 -23   7   8     1127.75     1186.36    136.45 o 
 -21   7   8       33.54       -6.14     54.98 o 
 -19   7   8     1479.45     1407.67    108.30 o 
 -17   7   8     2585.43     2314.47    125.21 o 
 -15   7   8        3.08       36.78     46.89 o 
 -13   7   8     7545.65     6826.96    198.10 o 
 -11   7   8      706.31      728.60     61.30 o 
  -9   7   8     1749.76     1659.81     80.39 o 
  -7   7   8       10.70        5.04     32.32 o 
  -5   7   8      136.04      175.59     40.25 o 
  -3   7   8     1455.35     1454.18     87.01 o 
  -1   7   8      185.09      215.15     66.40 o 
   1   7   8       29.72       10.12     49.78 o 
   3   7   8      555.79      521.88     92.97 o 
   5   7   8     3664.41     3641.96    172.23 o 
   7   7   8       79.07       80.79    109.31 o 
   9   7   8     4127.98     3665.59    529.32 o 
  11   7   8      348.13      220.69     79.60 o 
  13   7   8      284.79      175.30     86.95 o 
  15   7   8      440.23      394.53    218.62 o 
 -24   8   8     1251.38     1205.48    149.93 o 
 -22   8   8      389.25      605.79    169.31 o 
 -20   8   8      601.27      503.00     87.47 o 
 -18   8   8     2287.16     2520.77    174.50 o 
 -16   8   8     1550.21     1639.39    111.93 o 
 -14   8   8      243.66      201.40     58.01 o 
 -12   8   8     6040.27     5902.21    179.99 o 
 -10   8   8     5415.30     5330.36    173.55 o 
  -8   8   8        2.57      -38.22     38.22 o 
  -6   8   8     5427.56     5485.77    164.93 o 
  -4   8   8    18521.88    18609.16    368.44 o 
  -2   8   8      743.76      714.33     98.91 o 
   0   8   8     7096.80     6940.13    244.69 o 
   2   8   8     5236.22     4920.76    234.66 o 
   4   8   8     1789.63     1744.33    138.53 o 
   6   8   8      195.43      131.88    109.31 o 
   8   8   8      967.14      991.51    171.69 o 
  10   8   8     1003.51     1054.10    129.97 o 
  12   8   8        4.64      -65.43     65.43 o 
 -23   9   8     1214.40     1458.76    165.47 o 
 -21   9   8       18.96       32.39     68.43 o 
 -19   9   8     1615.53     1495.01    122.83 o 
 -17   9   8     3924.59     3795.63    167.19 o 
 -15   9   8      398.52      458.87     78.08 o 
 -13   9   8     4373.33     4168.91    164.88 o 
 -11   9   8    10469.99    10350.03    251.29 o 
  -9   9   8     6076.38     6238.03    240.92 o 
  -7   9   8     3467.45     3729.28    153.25 o 
  -5   9   8    26891.87    26885.71    547.93 o 
  -3   9   8    10208.49    10595.38    320.90 o 
  -1   9   8      646.17      908.40    178.52 o 
   1   9   8    16561.50    16665.34    586.05 o 
   3   9   8     6615.78     6403.95    257.29 o 
   5   9   8       52.51       31.42     66.04 o 
   7   9   8     2867.05     2734.28    183.75 o 
   9   9   8     2794.94     2881.85    270.30 o 
  11   9   8       38.70      257.23    126.54 o 
 -20  10   8      786.06      783.96     96.68 o 
 -18  10   8     3039.02     3207.38    169.79 o 
 -16  10   8     1031.40     1120.74    111.08 o 
 -14  10   8      483.55      518.87     84.91 o 
 -12  10   8     4415.84     4316.40    172.57 o 
 -10  10   8     4081.75     4454.44    248.56 o 
  -8  10   8       69.50       78.29     56.92 o 
  -6  10   8     7021.10     7492.57    283.89 o 
  -4  10   8     8549.89     8583.78    303.27 o 
  -2  10   8     1072.87      865.87    120.98 o 
   0  10   8     2131.61     2379.08    174.46 o 
   2  10   8     7099.33     6909.19    273.79 o 
   4  10   8     1858.05     1500.70    151.74 o 
   6  10   8      275.02      351.80    185.05 o 
   8  10   8     1677.37     1530.33    227.53 o 
 -15  11   8      144.89      181.97     76.04 o 
 -13  11   8      986.31      914.84    123.35 o 
 -11  11   8     2840.87     3024.40    159.48 o 
  -9  11   8     1415.25     1607.05    161.05 o 
  -7  11   8      597.34      781.50    127.63 o 
  -5  11   8     4513.13     5058.70    249.90 o 
  -3  11   8     2268.57     2551.78    191.55 o 
  -1  11   8      145.86      195.97     86.27 o 
   1  11   8     2269.28     2073.13    173.42 o 
   3  11   8     1393.39     1580.08    162.57 o 
  -8  12   8        7.82      -85.55    120.60 o 
  -6  12   8      682.14      675.46    196.64 o 
  -4  12   8     1387.18     1529.14    246.54 o 
 -31   1   9      299.23      365.78    142.58 o 
 -29   1   9       33.58      -21.54     64.07 o 
 -27   1   9      687.08      685.36    108.79 o 
 -25   1   9      370.90      175.72     71.71 o 
 -23   1   9      419.51      318.06     76.65 o 
 -21   1   9     3663.14     3413.79    158.09 o 
 -19   1   9     1330.06     1251.22     97.01 o 
 -17   1   9      460.31      362.23     37.92 o 
 -15   1   9     4579.72     4432.09    121.93 o 
 -13   1   9      474.96      480.37     30.32 o 
 -11   1   9      532.46      403.66     25.51 o 
  -9   1   9     5419.63     6269.18    121.80 o 
  -7   1   9     4799.05     4373.40     69.47 o 
  -5   1   9       24.42       77.80     24.09 o 
  -3   1   9       87.23       78.28     25.17 o 
  -1   1   9     3135.66     3758.70    223.20 o 
   1   1   9      655.00      793.21     65.68 o 
   3   1   9      285.76      310.34     31.18 o 
   5   1   9      115.84       76.91     44.74 o 
   7   1   9      337.52      345.14     53.46 o 
   9   1   9      399.31      394.23     80.71 o 
  11   1   9       18.84       43.18     51.42 o 
  13   1   9      464.91      449.49     91.76 o 
  15   1   9      701.26      453.82    149.41 o 
  17   1   9      289.83      254.83     86.78 o 
 -30   2   9       12.19      -34.18     68.34 o 
 -28   2   9      157.33       56.39     70.36 o 
 -26   2   9     1199.60     1264.10    129.53 o 
 -24   2   9      544.56      629.59     96.52 o 
 -22   2   9     1178.98     1022.44    105.01 o 
 -20   2   9     2693.11     2349.03    151.79 o 
 -18   2   9     6120.35     6163.97    140.22 o 
 -16   2   9      381.99      338.77     35.93 o 
 -14   2   9     4165.08     3705.58     92.00 o 
 -12   2   9    33107.65    34447.04    315.07 o 
 -10   2   9    15624.83    15737.46    148.46 o 
  -8   2   9     8430.40     8805.34     97.01 o 
  -6   2   9    69266.27    74264.82    723.50 o 
  -4   2   9     4964.07     5257.65    167.77 o 
  -2   2   9     3563.74     3671.73     96.74 o 
   0   2   9     6686.37     6119.84    100.67 o 
   2   2   9     7620.15     8032.47    157.00 o 
   4   2   9       18.70      -23.44     26.58 o 
   6   2   9     3236.00     3215.30    114.96 o 
   8   2   9       63.53      116.39     44.47 o 
  10   2   9      603.42      496.23     68.01 o 
  12   2   9      356.10      380.96     87.97 o 
  14   2   9     1593.06     1446.98    251.59 o 
  16   2   9       76.90      -48.91     63.23 o 
  18   2   9      159.00      200.86    128.91 o 
 -31   3   9      903.36      929.84    142.22 o 
 -29   3   9       40.07      112.45     80.02 o 
 -27   3   9     1149.64     1247.10    221.29 o 
 -25   3   9     2878.59     2998.37    171.59 o 
 -23   3   9       77.30       36.14     98.91 o 
 -21   3   9     4374.25     3897.52    173.91 o 
 -19   3   9    10236.62    10502.66    227.43 o 
 -17   3   9       73.52      125.02     38.10 o 
 -15   3   9     3168.35     3688.88     88.70 o 
 -13   3   9    14033.60    12962.74    165.73 o 
 -11   3   9    28111.31    30026.76    284.49 o 
  -9   3   9     1124.93     1341.24     47.63 o 
  -7   3   9    59613.35    61541.45    490.64 o 
  -5   3   9    74117.65    77907.82    600.38 o 
  -3   3   9     3622.35     3752.93     79.45 o 
  -1   3   9    13972.14    13765.28    180.50 o 
   1   3   9    25797.64    25687.50    342.24 o 
   3   3   9     3087.26     3390.04    149.05 o 
   5   3   9     1078.93     1163.75     74.94 o 
   7   3   9    10379.78    10435.94    233.03 o 
   9   3   9     2301.06     1921.97    129.49 o 
  11   3   9     2258.08     2182.72    116.07 o 
  13   3   9     2673.97     2713.32    172.57 o 
  15   3   9      391.42      414.71    103.96 o 
  17   3   9        6.98       34.20     73.82 o 
 -30   4   9      299.44      277.30    101.86 o 
 -28   4   9       42.86      104.12     79.96 o 
 -26   4   9     1627.22     2172.31    259.61 o 
 -24   4   9     2983.45     3417.09    184.72 o 
 -22   4   9      224.73       32.36     57.97 o 
 -20   4   9    10281.73     9930.62    349.38 o 
 -18   4   9    10325.40    10648.89    229.58 o 
 -16   4   9      582.76      500.76     61.14 o 
 -14   4   9    26659.25    27340.75    343.22 o 
 -12   4   9    26499.20    25364.13    341.16 o 
 -10   4   9     1212.92     1260.37     50.06 o 
  -8   4   9    26879.35    27570.81    266.23 o 
  -6   4   9    74093.94    75998.14    599.06 o 
  -4   4   9    13911.29    13671.23    214.36 o 
  -2   4   9     5929.58     6221.61    108.30 o 
   0   4   9    42301.76    42928.30    867.59 o 
   2   4   9    12294.27    12533.97    224.88 o 
   4   4   9      136.18      158.28     50.35 o 
   6   4   9     7202.91     7618.55    184.12 o 
   8   4   9     4282.52     3863.38    137.62 o 
  10   4   9       28.47      -14.43     42.30 o 
  12   4   9     1157.37     1237.03    172.83 o 
  14   4   9     1762.89     1915.89    232.88 o 
  16   4   9      143.40       58.81    111.69 o 
 -29   5   9        6.86      -73.49     73.49 o 
 -27   5   9     1120.15     1170.66    141.51 o 
 -25   5   9     1890.88     1963.65    157.95 o 
 -23   5   9      941.75     1032.46    118.67 o 
 -21   5   9     1810.29     1938.27    150.71 o 
 -19   5   9     5477.28     5344.88    169.93 o 
 -17   5   9      342.57      381.69     63.72 o 
 -15   5   9     5185.12     4899.73    130.16 o 
 -13   5   9    12927.70    12984.60    208.17 o 
 -11   5   9    12820.75    12508.91    195.22 o 
  -9   5   9      565.84      694.16     40.91 o 
  -7   5   9    27522.29    27263.65    270.54 o 
  -5   5   9    17037.67    15841.71    185.55 o 
  -3   5   9      645.43      624.38     44.32 o 
  -1   5   9     5386.61     5220.51    231.41 o 
   1   5   9    18130.10    18254.73    286.66 o 
   3   5   9     2534.77     2345.89    100.45 o 
   5   5   9     2233.12     2331.42    105.51 o 
   7   5   9    10140.92    10215.33    226.25 o 
   9   5   9     3160.54     3049.77    163.07 o 
  11   5   9      386.01      562.10    141.09 o 
  13   5   9     2726.38     2596.34    217.43 o 
  15   5   9     1215.52     1062.20    206.74 o 
 -28   6   9       53.77       81.47    103.07 o 
 -26   6   9     1089.88     1443.87    151.80 o 
 -24   6   9     1908.08     2160.19    345.45 o 
 -22   6   9       38.16       12.26     54.45 o 
 -20   6   9     6020.62     6093.26    193.73 o 
 -18   6   9     4849.95     4981.51    159.32 o 
 -16   6   9        6.73       -3.68     37.70 o 
 -14   6   9     2982.36     2841.71    103.13 o 
 -12   6   9    10466.99    10538.47    264.27 o 
 -10   6   9        6.16       -2.46     30.81 o 
  -8   6   9     8187.88     8041.80    161.72 o 
  -6   6   9    21211.09    20815.96    268.17 o 
  -4   6   9     6679.76     6653.47    116.87 o 
  -2   6   9     3819.34     3672.32    115.50 o 
   0   6   9    11267.97    11249.40    214.44 o 
   2   6   9     9819.17    10015.38    209.20 o 
   4   6   9      727.34      902.99     93.63 o 
   6   6   9     6756.74     6752.81    405.75 o 
   8   6   9     2384.49     2694.19    159.94 o 
  10   6   9        4.11      -29.44     57.33 o 
  12   6   9     1414.06     1754.28    147.48 o 
  14   6   9     1420.00     1618.40    158.23 o 
 -27   7   9      307.76      511.25    122.14 o 
 -25   7   9     1896.66     1868.11    171.35 o 
 -23   7   9      377.07      686.97    112.92 o 
 -21   7   9      809.90      884.64    109.37 o 
 -19   7   9     3967.14     4105.26    142.82 o 
 -17   7   9     2901.14     2830.75    172.93 o 
 -15   7   9      197.18      226.66     57.49 o 
 -13   7   9    16982.64    16096.22    257.06 o 
 -11   7   9    11686.75    11376.15    290.43 o 
  -9   7   9     1060.89     1096.65     82.57 o 
  -7   7   9    32395.28    31407.96    372.00 o 
  -5   7   9    13543.78    13207.83    211.82 o 
  -3   7   9     2197.38     2369.34    143.77 o 
  -1   7   9     7760.17     7943.64    253.17 o 
   1   7   9     3216.00     2967.83    158.06 o 
   3   7   9      108.52      111.12     59.61 o 
   5   7   9      904.64      990.82    129.21 o 
   7   7   9     3124.96     3266.48    203.47 o 
   9   7   9      290.95      291.70     87.31 o 
  11   7   9      678.04      809.48    121.40 o 
  13   7   9     1674.57     2129.73    172.68 o 
 -24   8   9      424.97      574.88    117.90 o 
 -22   8   9       71.00       79.95     65.53 o 
 -20   8   9     1192.63     1172.78    131.78 o 
 -18   8   9     1180.91     1219.18    107.11 o 
 -16   8   9       86.66       55.63     57.60 o 
 -14   8   9     1573.87     1520.44    104.75 o 
 -12   8   9     5203.63     5168.14    145.42 o 
 -10   8   9     1701.62     1880.33     98.27 o 
  -8   8   9      155.10      227.52     55.77 o 
  -6   8   9     7394.38     7006.79    825.17 o 
  -4   8   9     8440.25     8177.49    831.70 o 
  -2   8   9      184.21      179.88     74.26 o 
   0   8   9     6826.47     6633.06    247.46 o 
   2   8   9     2462.58     2484.97    186.84 o 
   4   8   9      107.92      156.58     69.10 o 
   6   8   9     1282.98     1817.86    203.77 o 
   8   8   9     2290.16     2452.93    242.98 o 
  10   8   9       15.47       43.04     73.92 o 
  12   8   9      502.46      544.26    128.32 o 
 -23   9   9        1.91      -49.35     69.51 o 
 -21   9   9       84.03       58.21     65.03 o 
 -19   9   9      682.51      771.76    100.38 o 
 -17   9   9      536.61      531.90     85.60 o 
 -15   9   9      102.57       81.84     57.02 o 
 -13   9   9     2082.17     1870.63    118.46 o 
 -11   9   9     1805.99     1683.85    111.79 o 
  -9   9   9        0.00      -19.82     47.94 o 
  -7   9   9      726.15      681.35    108.15 o 
  -5   9   9     2720.03     2563.65    199.01 o 
  -3   9   9      250.25      243.04     79.59 o 
  -1   9   9      590.37      691.71    108.45 o 
   1   9   9      350.88      516.00    177.92 o 
   3   9   9        2.19       13.58    122.08 o 
   5   9   9       35.26       20.73    101.88 o 
   7   9   9      180.51      194.57     83.46 o 
   9   9   9       95.63      168.12    120.00 o 
 -20  10   9        1.38       22.22     68.90 o 
 -18  10   9      120.09      182.94     72.16 o 
 -16  10   9       24.00       53.54     62.73 o 
 -14  10   9        7.71        7.59     56.87 o 
 -12  10   9        0.37       48.32     56.67 o 
 -10  10   9      238.39      233.36    125.05 o 
  -8  10   9        0.50      -37.74    152.08 o 
  -6  10   9       35.40       16.61     67.62 o 
  -4  10   9      296.57      269.46     89.75 o 
  -2  10   9       10.75      -36.00     59.49 o 
   0  10   9       13.86       52.32     81.98 o 
   2  10   9       24.38       22.45     69.78 o 
   4  10   9       25.08       20.69     71.41 o 
   6  10   9       16.71      -23.94     71.83 o 
 -15  11   9      422.57      299.80     81.91 o 
 -13  11   9      710.21      620.76    128.61 o 
 -11  11   9      470.55      598.63    128.93 o 
  -9  11   9      155.30      164.78     90.27 o 
  -7  11   9      944.68      767.06    129.80 o 
  -5  11   9      840.14     1025.41    143.23 o 
  -3  11   9      100.75      -16.67     72.15 o 
  -1  11   9      295.66      320.08    102.29 o 
   1  11   9      364.25      410.66    106.99 o 
   3  11   9      165.97      259.94     99.69 o 
 -32   0  10      399.10      382.58    155.05 o 
 -30   0  10        0.18      -49.90     96.24 o 
 -28   0  10     2042.20     2163.61    233.47 o 
 -26   0  10     3600.75     4271.38    283.37 o 
 -24   0  10       15.99      117.03     83.17 o 
 -22   0  10      770.87      831.11    134.85 o 
 -20   0  10     8786.25     9126.74    346.34 o 
 -18   0  10     7735.82     7780.86    360.01 o 
 -16   0  10    11494.77    11854.86    204.79 o 
 -14   0  10    98594.38    99437.55    986.61 o 
 -12   0  10    48002.01    48230.66    520.50 o 
 -10   0  10     4509.06     4560.57     98.96 o 
  -8   0  10    98355.71   100159.19    960.62 o 
  -6   0  10    84205.88    85658.50   1537.46 o 
  -4   0  10      268.19      290.51     30.40 o 
  -2   0  10   148708.48   152734.30   1722.64 o 
   0   0  10    13853.88    14791.65    271.79 o 
   2   0  10     9157.29     9226.97    193.30 o 
   4   0  10     5115.26     4974.17    252.48 o 
   6   0  10    13952.82    13243.67    455.06 o 
   8   0  10     1975.94     1894.50    187.13 o 
  10   0  10     1752.53     1444.79    177.03 o 
  12   0  10     5852.19     6165.88    349.91 o 
  14   0  10      243.11      494.27    144.95 o 
  16   0  10      135.87       83.76    111.09 o 
 -31   1  10      210.58      332.03    103.31 o 
 -29   1  10      214.14      203.91     86.68 o 
 -27   1  10     1803.01     1956.81    152.90 o 
 -25   1  10     2506.51     2523.20    314.56 o 
 -23   1  10     3567.80     3646.96    170.93 o 
 -21   1  10     7081.78     7160.80    241.19 o 
 -19   1  10     6264.07     6522.54    128.16 o 
 -17   1  10      704.19      677.97     45.79 o 
 -15   1  10    32097.80    31630.63    275.09 o 
 -13   1  10    39672.46    38524.80    433.45 o 
 -11   1  10     5302.45     5533.74     85.46 o 
  -9   1  10    44226.55    43912.50    330.44 o 
  -7   1  10    79849.69    81993.15   1302.41 o 
  -5   1  10    11893.48    12020.09    181.46 o 
  -3   1  10     2020.55     1930.82     67.25 o 
  -1   1  10    20545.35    20770.00    274.84 o 
   1   1  10     4641.32     4871.40    117.66 o 
   3   1  10     1436.49     1450.82     72.84 o 
   5   1  10     6520.00     6224.30    162.89 o 
   7   1  10    10608.80     9598.10    579.22 o 
   9   1  10        0.86       63.37    106.04 o 
  11   1  10     5211.01     4635.06    210.66 o 
  13   1  10     3152.23     3573.97    306.24 o 
  15   1  10      119.60       50.64     71.96 o 
  17   1  10      525.39      611.39    161.29 o 
 -32   2  10      594.53      711.46    130.79 o 
 -30   2  10        4.79       41.32     76.19 o 
 -28   2  10     1368.63     1248.12    136.10 o 
 -26   2  10     2684.54     2748.01    170.33 o 
 -24   2  10      365.74      360.95     80.26 o 
 -22   2  10     6180.09     6068.50    214.85 o 
 -20   2  10     5995.21     6251.73    227.47 o 
 -18   2  10     1295.30     1134.14     71.94 o 
 -16   2  10     5017.43     4815.54    101.22 o 
 -14   2  10    12043.45    11797.14    157.99 o 
 -12   2  10     7821.02     7879.75    124.35 o 
 -10   2  10     8855.33     9076.48    103.80 o 
  -8   2  10    23984.73    23328.04    222.91 o 
  -6   2  10    13399.11    12178.84    144.33 o 
  -4   2  10       72.76       34.31     23.77 o 
  -2   2  10     8883.00     8239.80    219.28 o 
   0   2  10     5513.24     5740.23    224.25 o 
   2   2  10     1069.69     1160.10     93.79 o 
   4   2  10     5095.05     5350.54    142.91 o 
   6   2  10    13413.25    12849.95    271.05 o 
   8   2  10      269.18      298.65     71.70 o 
  10   2  10     2445.23     2464.20    155.94 o 
  12   2  10     1734.36     1847.12    149.36 o 
  14   2  10      125.26       64.60     72.46 o 
  16   2  10      269.95      279.89     96.24 o 
 -31   3  10       44.77       12.34     78.42 o 
 -29   3  10       13.20      -20.06     72.86 o 
 -27   3  10      972.50      997.31    138.42 o 
 -25   3  10     1279.12     1402.27    129.79 o 
 -23   3  10      398.68      300.02     74.76 o 
 -21   3  10     2975.56     2835.82    193.86 o 
 -19   3  10     1919.74     2061.24     90.91 o 
 -17   3  10      264.69      297.65     57.92 o 
 -15   3  10     4990.06     4766.62    100.09 o 
 -13   3  10    11994.22    11743.24    186.10 o 
 -11   3  10     7609.83     7964.81    119.71 o 
  -9   3  10     8356.25     8296.57    257.15 o 
  -7   3  10    14122.66    13935.39    192.46 o 
  -5   3  10     8461.33     9206.89    206.81 o 
  -3   3  10     6621.08     7102.03    147.68 o 
  -1   3  10    11963.85    12004.34    206.96 o 
   1   3  10      778.04      742.93    108.46 o 
   3   3  10     2839.75     2983.02    107.05 o 
   5   3  10     9113.20     9281.71    235.50 o 
   7   3  10        4.49      -36.25     36.53 o 
   9   3  10      667.58      692.32     74.36 o 
  11   3  10     1444.38     1770.27    146.31 o 
  13   3  10      395.68      621.35    110.54 o 
  15   3  10        3.10      -37.47     68.83 o 
 -30   4  10       17.57       15.64     75.07 o 
 -28   4  10       10.40       66.22     79.24 o 
 -26   4  10       54.40      101.72     79.31 o 
 -24   4  10        1.89       48.69     59.71 o 
 -22   4  10        7.56       25.96     49.15 o 
 -20   4  10     1360.59     1325.31     97.33 o 
 -18   4  10      254.22      301.79     50.59 o 
 -16   4  10     1803.63     1867.65    107.78 o 
 -14   4  10     1252.22     1273.29     56.98 o 
 -12   4  10       38.76        3.54     21.96 o 
 -10   4  10     2184.10     2009.39     60.99 o 
  -8   4  10     4220.91     4289.21     85.36 o 
  -6   4  10     3544.93     3647.12     76.24 o 
  -4   4  10       70.93       68.07     30.20 o 
  -2   4  10     6542.46     7039.94    333.44 o 
   0   4  10     1522.37     1538.12     79.63 o 
   2   4  10      252.73      219.34     45.94 o 
   4   4  10      503.27      565.24     64.05 o 
   6   4  10      839.73      995.12     80.82 o 
   8   4  10      408.30      354.82     69.41 o 
  10   4  10      191.35      275.76     63.91 o 
  12   4  10      817.45      776.39    114.76 o 
  14   4  10        0.27       45.74    115.25 o 
 -29   5  10        1.47      -42.99     74.03 o 
 -27   5  10       14.66       35.00    123.57 o 
 -25   5  10        0.07      108.66     66.98 o 
 -23   5  10       10.60       14.13     53.68 o 
 -21   5  10        6.09       -8.97     48.54 o 
 -19   5  10      196.46      303.66     61.40 o 
 -17   5  10       13.05       22.40     32.95 o 
 -15   5  10     1844.74     1657.89    157.69 o 
 -13   5  10      104.93      110.13     35.32 o 
 -11   5  10       49.73        3.52     28.45 o 
  -9   5  10      406.77      310.70     32.85 o 
  -7   5  10      244.19      204.62     40.31 o 
  -5   5  10     2215.96     2231.85     77.98 o 
  -3   5  10       17.35      -25.73     28.38 o 
  -1   5  10      357.51      420.20     53.57 o 
   1   5  10      226.53      203.83     47.63 o 
   3   5  10      311.58      278.18     52.92 o 
   5   5  10        0.26      -41.15     41.15 o 
   7   5  10       54.06      121.46     50.14 o 
   9   5  10       44.69        1.39     61.19 o 
  11   5  10        2.04      -15.61     62.41 o 
  13   5  10       51.47      168.12    137.82 o 
  15   5  10        8.42      -29.11    112.28 o 
 -28   6  10      143.96        1.80     77.92 o 
 -26   6  10      326.26      455.02    106.58 o 
 -24   6  10        0.10       40.46     65.04 o 
 -22   6  10      650.40      640.05     88.71 o 
 -20   6  10      323.89      224.51     70.84 o 
 -18   6  10      327.24      395.50     66.13 o 
 -16   6  10      653.96      713.63     66.70 o 
 -14   6  10     3735.13     3525.60    115.35 o 
 -12   6  10     1040.19      937.95     64.97 o 
 -10   6  10      141.84      161.64     39.37 o 
  -8   6  10        8.87       29.09     30.62 o 
  -6   6  10      993.90     1103.02     89.16 o 
  -4   6  10      420.02      423.22     47.16 o 
  -2   6  10     1749.02     2082.01     85.65 o 
   0   6  10      715.58      654.77     66.49 o 
   2   6  10       48.63       41.32     41.27 o 
   4   6  10      160.84      121.89     61.53 o 
   6   6  10      310.87      364.62     79.14 o 
   8   6  10       82.96      114.88     67.15 o 
  10   6  10      473.95      333.02     88.03 o 
  12   6  10      229.68      354.54     95.79 o 
  14   6  10       57.31       -7.72    102.18 o 
 -27   7  10      521.20      506.24    114.60 o 
 -25   7  10      143.56      182.30     94.75 o 
 -23   7  10      380.12      276.43     90.92 o 
 -21   7  10      731.57      743.01    184.93 o 
 -19   7  10       53.06       39.16     53.65 o 
 -17   7  10      749.16      798.09    107.74 o 
 -15   7  10    10152.92     9960.54    250.81 o 
 -13   7  10     2393.34     2357.17    103.53 o 
 -11   7  10       94.00       35.44     36.72 o 
  -9   7  10     2729.62     2607.28     97.20 o 
  -7   7  10    14775.56    14478.10    343.61 o 
  -5   7  10     1277.23     1126.60     83.79 o 
  -3   7  10     3468.39     3765.23    262.58 o 
  -1   7  10     9349.28     9366.22    278.68 o 
   1   7  10     1154.43     1053.40    110.29 o 
   3   7  10       44.32       -1.14     62.08 o 
   5   7  10      434.68      443.04     86.52 o 
   7   7  10     2906.01     3184.07    202.88 o 
   9   7  10        1.91       73.09     69.94 o 
  11   7  10      692.84      710.14    166.93 o 
 -24   8  10       34.71       35.99     64.27 o 
 -22   8  10     1052.69     1034.36    112.34 o 
 -20   8  10     2232.89     2210.40    118.31 o 
 -18   8  10      484.02      460.00     79.28 o 
 -16   8  10     2427.00     2456.38    222.95 o 
 -14   8  10     8029.38     7944.57    184.41 o 
 -12   8  10     4849.55     5128.32    143.62 o 
 -10   8  10     8127.09     8079.29    176.20 o 
  -8   8  10    16868.54    17487.24    791.01 o 
  -6   8  10     6922.49     6638.87    245.41 o 
  -4   8  10       38.07      158.93    102.18 o 
  -2   8  10     4111.30     4294.23    197.78 o 
   0   8  10     5081.26     5063.76    217.13 o 
   2   8  10     1203.10     1299.44    136.04 o 
   4   8  10     1822.68     2151.73    224.56 o 
   6   8  10     4497.59     3780.68    279.81 o 
   8   8  10     1297.08     1208.94    188.92 o 
  10   8  10      254.38      221.93     90.47 o 
 -23   9  10      255.04      131.19     75.84 o 
 -21   9  10     2086.65     1970.21    265.42 o 
 -19   9  10      627.25      759.46     95.19 o 
 -17   9  10      249.46      181.62     65.50 o 
 -15   9  10     4078.07     3984.78    226.90 o 
 -13   9  10     4478.17     4550.37    171.06 o 
 -11   9  10     1073.23     1288.80    478.82 o 
  -9   9  10     3418.09     3800.91    369.51 o 
  -7   9  10    12170.90    11612.60    346.06 o 
  -5   9  10     2139.39     1703.41    272.68 o 
  -3   9  10     2059.21     2036.86    155.96 o 
  -1   9  10     5704.77     5993.88    559.91 o 
   1   9  10     1358.34     1537.73    159.21 o 
   3   9  10      249.49      258.34     91.83 o 
   5   9  10     2353.82     2593.69    221.29 o 
   7   9  10     1500.46     1454.47    167.23 o 
 -20  10  10     2681.94     2855.98    314.29 o 
 -18  10  10      738.99      637.60    100.31 o 
 -16  10  10      219.64      182.69     69.99 o 
 -14  10  10     5489.44     5472.25    196.60 o 
 -12  10  10     4602.60     4583.19    236.05 o 
 -10  10  10      152.70       37.60     76.41 o 
  -8  10  10     6130.66     6623.86    456.25 o 
  -6  10  10     4061.40     4230.58    399.81 o 
  -4  10  10        2.31       -1.05     71.83 o 
  -2  10  10     3201.09     3104.25    197.72 o 
   0  10  10     3658.30     3451.91    279.81 o 
   2  10  10       56.81       78.04     80.00 o 
   4  10  10     1862.46     2039.65    177.40 o 
 -15  11  10     3571.56     3470.66    229.72 o 
 -13  11  10     2443.57     2419.29    196.94 o 
 -11  11  10      231.10      393.34    112.12 o 
  -9  11  10     1049.14     1050.56    262.58 o 
  -7  11  10     3848.59     4041.98    233.88 o 
  -5  11  10      888.66      996.32    141.69 o 
  -3  11  10      694.52      564.12    121.16 o 
  -1  11  10     1862.90     1763.76    171.37 o 
   1  11  10      439.98      282.75    104.63 o 
 -31   1  11      105.86       58.17     74.83 o 
 -29   1  11       30.81       80.09     70.51 o 
 -27   1  11       52.26      184.21     76.53 o 
 -25   1  11      271.32       73.20    133.96 o 
 -23   1  11      299.92      188.23     66.39 o 
 -21   1  11     5628.75     5594.12    139.05 o 
 -19   1  11     2688.46     2568.69     81.06 o 
 -17   1  11      120.41       95.36     29.64 o 
 -15   1  11     2849.36     2624.10     63.97 o 
 -13   1  11    11457.76    11891.75    152.79 o 
 -11   1  11      500.67      557.11     30.53 o 
  -9   1  11    17852.20    18417.77    169.65 o 
  -7   1  11    15708.36    16690.26    182.97 o 
  -5   1  11      624.84      722.52     50.72 o 
  -3   1  11    11355.76    11669.67    303.92 o 
  -1   1  11     1578.70     1734.40     70.01 o 
   1   1  11      448.50      419.86     45.11 o 
   3   1  11      217.06      177.46     59.70 o 
   5   1  11     1102.82     1086.60    107.53 o 
   7   1  11     1418.04     1394.56    119.47 o 
   9   1  11       29.62      -30.79     50.59 o 
  11   1  11      548.79      652.02    111.98 o 
  13   1  11      456.11      542.89    104.47 o 
  15   1  11      267.64      176.40     85.87 o 
 -32   2  11       74.58       71.80     90.49 o 
 -30   2  11      348.99      404.28     98.12 o 
 -28   2  11     1740.53     1801.73    154.32 o 
 -26   2  11      498.95      477.66     93.04 o 
 -24   2  11      217.48      195.26     68.07 o 
 -22   2  11     6439.60     6562.74    220.12 o 
 -20   2  11     3095.37     2999.60     92.86 o 
 -18   2  11      980.87     1024.00     57.06 o 
 -16   2  11     8708.24     8654.29    138.74 o 
 -14   2  11    17852.54    17120.79    199.99 o 
 -12   2  11     5920.03     6310.14     87.87 o 
 -10   2  11    24664.94    24963.77    229.24 o 
  -8   2  11     5728.31     5317.66     84.25 o 
  -6   2  11       58.34       58.57     26.19 o 
  -4   2  11     4326.21     4164.02    125.98 o 
  -2   2  11     6070.08     6492.00    141.12 o 
   0   2  11     1723.01     1854.09     80.66 o 
   2   2  11       21.25       55.16     33.96 o 
   4   2  11     8311.06     7859.92    248.89 o 
   6   2  11     1154.13     1130.81    112.28 o 
   8   2  11      597.46      621.69     96.53 o 
  10   2  11     3121.73     3065.25    181.65 o 
  12   2  11      911.80      773.89    119.47 o 
  14   2  11       60.47      219.58    103.67 o 
  16   2  11      390.20      706.95    181.19 o 
 -31   3  11      126.05      126.17    106.64 o 
 -29   3  11      514.23      396.32    102.60 o 
 -27   3  11      463.93      539.38     99.51 o 
 -25   3  11      176.26        3.36     58.65 o 
 -23   3  11      961.50     1042.52    109.84 o 
 -21   3  11     3317.03     3523.97    120.56 o 
 -19   3  11       16.10      -36.83     36.83 o 
 -17   3  11    10639.62    10350.04    160.07 o 
 -15   3  11    20314.72    20300.59    324.31 o 
 -13   3  11     2200.72     2101.59     65.35 o 
 -11   3  11     6366.42     6474.57    107.02 o 
  -9   3  11    34324.76    33375.16    306.45 o 
  -7   3  11     5754.22     5357.46    154.53 o 
  -5   3  11     4307.15     4401.25    150.61 o 
  -3   3  11    10335.11    10537.18    191.91 o 
  -1   3  11     7534.69     7683.04    165.43 o 
   1   3  11       41.45       60.74     33.87 o 
   3   3  11    11052.11    10171.16    210.42 o 
   5   3  11     3994.53     3582.33    128.94 o 
   7   3  11      103.11       30.70     57.92 o 
   9   3  11      966.99      937.93    143.17 o 
  11   3  11     1478.85     1490.33    143.37 o 
  13   3  11      630.67      616.89    156.24 o 
  15   3  11        0.88       42.19     82.87 o 
 -30   4  11      449.05      573.12    124.77 o 
 -28   4  11     1698.03     2085.24    169.49 o 
 -26   4  11        5.26      -28.76     57.63 o 
 -24   4  11     1272.17     1343.99    128.74 o 
 -22   4  11     4597.28     4757.24    211.18 o 
 -20   4  11       10.08       -1.58     36.73 o 
 -18   4  11     5102.47     5181.11    142.51 o 
 -16   4  11    10687.83    10035.47    143.86 o 
 -14   4  11    11462.51    11644.34    199.14 o 
 -12   4  11      568.04      520.87     39.75 o 
 -10   4  11    18855.51    18267.11    261.99 o 
  -8   4  11    33341.19    34052.50    317.60 o 
  -6   4  11      512.06      526.71     50.76 o 
  -4   4  11    20142.86    19749.37    290.14 o 
  -2   4  11    24370.09    23853.18    338.23 o 
   0   4  11     7127.14     7118.50    167.98 o 
   2   4  11     4143.09     4667.33    141.20 o 
   4   4  11    15134.07    15049.87    276.81 o 
   6   4  11     4257.10     4264.52    274.23 o 
   8   4  11     1251.72     1188.73    120.95 o 
  10   4  11     2945.06     3081.28    464.27 o 
  12   4  11      892.99      967.06    128.62 o 
  14   4  11        1.95      -39.21    114.66 o 
 -29   5  11      631.80      668.30    123.62 o 
 -27   5  11     1509.60     1915.22    162.35 o 
 -25   5  11        0.12       58.39     66.14 o 
 -23   5  11     7716.77     7850.44    225.74 o 
 -21   5  11     9940.54    10114.59    245.08 o 
 -19   5  11      281.44      250.01     52.97 o 
 -17   5  11    22441.33    22543.70    313.60 o 
 -15   5  11    23067.63    22198.75    299.58 o 
 -13   5  11     2044.41     2252.33     84.95 o 
 -11   5  11     8223.24     7751.08    149.19 o 
  -9   5  11    39677.46    39823.93    485.74 o 
  -7   5  11    17969.88    17602.52    241.38 o 
  -5   5  11     2543.07     2386.62     83.34 o 
  -3   5  11     7737.57     8144.73    178.87 o 
  -1   5  11    15882.42    15704.13    295.08 o 
   1   5  11       36.76       58.46     39.89 o 
   3   5  11     9467.24     9735.87    217.46 o 
   5   5  11     9420.53     9122.37    217.88 o 
   7   5  11      710.26      770.24     82.34 o 
   9   5  11     2340.92     2376.89    242.98 o 
  11   5  11     3621.81     3949.40    322.58 o 
  13   5  11      797.45      589.91    180.00 o 
 -28   6  11     1335.96     1457.42    178.52 o 
 -26   6  11      120.28      165.20    138.42 o 
 -24   6  11     1053.77     1000.06    106.29 o 
 -22   6  11     5076.36     5341.66    189.54 o 
 -20   6  11     6099.38     5895.33    188.18 o 
 -18   6  11      178.36       83.17     44.46 o 
 -16   6  11     5691.78     5359.07    143.99 o 
 -14   6  11    27147.38    26858.94    687.35 o 
 -12   6  11     3337.13     3106.65    124.49 o 
 -10   6  11    34305.93    34140.26    516.80 o 
  -8   6  11    38709.71    36548.99    677.12 o 
  -6   6  11     1249.02     1258.81     84.85 o 
  -4   6  11     9132.14     9008.75    263.16 o 
  -2   6  11     9578.10     9416.88    181.38 o 
   0   6  11     1066.37     1177.23     80.41 o 
   2   6  11     2449.00     2699.58    145.50 o 
   4   6  11     9048.73     9345.88    277.33 o 
   6   6  11     1618.72     1487.79    130.48 o 
   8   6  11      189.90      124.43     75.57 o 
  10   6  11     1113.21     1425.77    218.02 o 
  12   6  11     1075.06     1385.38    234.66 o 
 -27   7  11      442.78      536.95    119.69 o 
 -25   7  11       31.65       50.30     64.57 o 
 -23   7  11     1022.06     1274.98    116.49 o 
 -21   7  11     2295.37     2222.04    131.85 o 
 -19   7  11      372.79      432.89     73.07 o 
 -17   7  11     1413.25     1523.60    103.44 o 
 -15   7  11    16316.47    15687.46    397.95 o 
 -13   7  11     6412.75     6246.95    153.10 o 
 -11   7  11      296.50      285.97     54.19 o 
  -9   7  11     7232.15     6948.52    227.76 o 
  -7   7  11     3155.59     2786.15    278.08 o 
  -5   7  11        6.21      -17.97     44.63 o 
  -3   7  11     4213.57     4532.71    426.25 o 
  -1   7  11     5704.48     5684.75    219.84 o 
   1   7  11       20.22      -47.19     47.19 o 
   3   7  11     2383.81     2623.80    156.88 o 
   5   7  11     1908.46     2047.94    319.91 o 
   7   7  11       33.61       -3.37    118.22 o 
   9   7  11     2936.08     3090.89    193.68 o 
  11   7  11      634.82      681.40    188.92 o 
 -26   8  11      234.05      278.03    130.70 o 
 -24   8  11      166.40      274.43     87.10 o 
 -22   8  11     1265.58     1686.84    130.26 o 
 -20   8  11      814.42      900.69    101.47 o 
 -18   8  11       17.04       13.36     52.43 o 
 -16   8  11     2329.47     2322.64    110.10 o 
 -14   8  11     2869.81     2937.63    116.27 o 
 -12   8  11     1839.51     1779.57    113.91 o 
 -10   8  11     1100.64     1017.75     98.32 o 
  -8   8  11      543.07      409.84    157.43 o 
  -6   8  11      430.47      345.69    218.32 o 
  -4   8  11     2098.21     2067.23    150.17 o 
  -2   8  11      489.01      463.62     94.16 o 
   0   8  11      259.62      277.54     80.61 o 
   2   8  11       32.33       50.05     68.62 o 
   4   8  11      593.10      727.15    163.37 o 
   6   8  11     1427.52     1526.77    200.20 o 
   8   8  11        5.52     -102.77    102.77 o 
 -23   9  11       34.21      170.42     79.72 o 
 -21   9  11       72.92      191.91     62.70 o 
 -19   9  11      149.16       39.88     66.11 o 
 -17   9  11        7.07      -25.02     52.19 o 
 -15   9  11      245.33      301.57     69.08 o 
 -13   9  11       93.06      136.25     77.37 o 
 -11   9  11      199.36      135.94     76.73 o 
  -9   9  11      605.81      568.06    105.12 o 
  -7   9  11     1272.82     1170.05    131.15 o 
  -5   9  11       51.02      -36.94     62.25 o 
  -3   9  11     1780.30     1552.47    144.62 o 
  -1   9  11      263.57      300.43     91.68 o 
   1   9  11      566.77      494.94    105.93 o 
   3   9  11      951.36     1159.03    136.94 o 
   5   9  11      499.36      599.16    180.90 o 
   7   9  11        0.03       35.05    111.69 o 
 -20  10  11        2.95      -65.68     65.68 o 
 -18  10  11      184.99      105.34     69.25 o 
 -16  10  11       36.06      -74.92     79.17 o 
 -14  10  11        0.16       74.14     82.72 o 
 -12  10  11        7.12      -70.06     70.06 o 
 -10  10  11        5.80       16.46     76.69 o 
  -8  10  11        0.86       17.09     70.46 o 
  -6  10  11       17.08      -30.75     66.78 o 
  -4  10  11       99.67      114.91     76.59 o 
  -2  10  11      227.51       91.92     78.97 o 
   0  10  11       72.83       68.13     82.31 o 
   2  10  11       53.22      -60.61     76.56 o 
   4  10  11       92.06      181.50     89.47 o 
 -15  11  11       24.06      -21.80    101.88 o 
 -13  11  11        6.12      -72.06     75.08 o 
 -11  11  11        3.58       86.67    107.82 o 
  -9  11  11       63.76       42.75     87.84 o 
  -7  11  11      179.86      325.57    104.81 o 
  -5  11  11       18.83       65.61     86.05 o 
  -3  11  11      205.20      171.17     97.61 o 
  -1  11  11      241.22      239.66    113.17 o 
 -32   0  12       17.21     -105.74    105.74 o 
 -30   0  12      690.62      841.80    175.25 o 
 -28   0  12      793.90     1000.42    173.47 o 
 -26   0  12       77.55      -32.08     71.29 o 
 -24   0  12     3008.94     3051.75    221.59 o 
 -22   0  12     1404.33     1498.96    132.78 o 
 -20   0  12     2537.62     2579.26    134.64 o 
 -18   0  12    10820.17    10383.70    199.34 o 
 -16   0  12    35773.53    34313.72    422.54 o 
 -14   0  12    22980.01    23175.61    307.60 o 
 -12   0  12    15946.52    15871.83    229.41 o 
 -10   0  12    62328.61    61374.91    634.71 o 
  -8   0  12     1061.92     1244.33     90.60 o 
  -6   0  12     8463.56     7962.52    180.90 o 
  -4   0  12   145634.89   153123.47   2621.05 o 
  -2   0  12     7094.80     7084.32    292.88 o 
   0   0  12     2797.27     2670.36    186.54 o 
   2   0  12    10506.34    10253.70    392.09 o 
   4   0  12    13066.07    12406.62    458.03 o 
   6   0  12      242.08      166.34     90.89 o 
   8   0  12     6480.36     5654.39    324.36 o 
  10   0  12     4836.83     5093.58    329.12 o 
  12   0  12      129.30      117.63    111.09 o 
  14   0  12       27.74       57.03    107.53 o 
 -33   1  12       99.64       38.02    118.81 o 
 -31   1  12      380.88      364.39    141.39 o 
 -29   1  12     1732.94     1660.81    147.85 o 
 -27   1  12      384.87      588.83     99.13 o 
 -25   1  12     3659.01     3696.52    177.64 o 
 -23   1  12     6034.33     6147.51    215.66 o 
 -21   1  12      811.84      821.13     57.15 o 
 -19   1  12     1218.03     1085.34     75.15 o 
 -17   1  12    35506.89    35331.86    310.06 o 
 -15   1  12    25035.96    23736.06    224.41 o 
 -13   1  12     9731.08    10433.17    125.17 o 
 -11   1  12    38678.76    37541.14    300.88 o 
  -9   1  12    19774.36    19311.39    195.96 o 
  -7   1  12       36.82       26.11     24.87 o 
  -5   1  12     3064.11     3358.82     92.33 o 
  -3   1  12    17061.63    16644.85    239.88 o 
  -1   1  12     3427.62     2966.50    136.31 o 
   1   1  12     5207.94     5018.12    300.30 o 
   3   1  12    22047.71    20437.64    425.73 o 
   5   1  12     5542.97     5370.47    209.57 o 
   7   1  12     2231.29     1953.34    143.64 o 
   9   1  12     5236.86     5902.70    318.42 o 
  11   1  12     1335.61     1611.84    201.39 o 
  13   1  12        9.44      -64.21     64.21 o 
  15   1  12      481.55      816.75    135.96 o 
 -32   2  12      159.81      135.69     90.00 o 
 -30   2  12      889.20      492.16    105.16 o 
 -28   2  12      405.56      448.06     96.79 o 
 -26   2  12      462.03      528.43    100.61 o 
 -24   2  12     7460.72     7439.58    302.98 o 
 -22   2  12     7396.94     7042.20    164.86 o 
 -20   2  12      123.53       96.28     34.13 o 
 -18   2  12    14747.17    14427.13    224.98 o 
 -16   2  12    15419.27    14612.37    209.18 o 
 -14   2  12      123.53      101.09     26.78 o 
 -12   2  12    12900.32    12390.77    135.91 o 
 -10   2  12    19279.32    18584.92    192.62 o 
  -8   2  12     7157.11     7478.54    132.04 o 
  -6   2  12     2549.30     2673.31     88.15 o 
  -4   2  12    13279.55    13381.71    216.71 o 
  -2   2  12     6064.34     5811.00    136.34 o 
   0   2  12     2944.52     2917.50    102.55 o 
   2   2  12    12863.15    12652.10    536.45 o 
   4   2  12     4442.10     4040.67    182.97 o 
   6   2  12       21.12       -1.00     75.74 o 
   8   2  12     1085.66     1331.37    130.02 o 
  10   2  12     1819.45     1852.19    338.92 o 
  12   2  12       26.62      -13.41     69.64 o 
  14   2  12      445.42      359.32    113.47 o 
 -31   3  12      836.50     1031.67    166.34 o 
 -29   3  12      317.65      436.08     98.93 o 
 -27   3  12       41.14       46.32     63.28 o 
 -25   3  12     3615.20     3591.48    182.94 o 
 -23   3  12     2744.99     3377.57    170.07 o 
 -21   3  12      173.57      160.83     40.70 o 
 -19   3  12     1804.28     1678.01     85.17 o 
 -17   3  12    13569.91    13294.53    186.26 o 
 -15   3  12     5325.12     5638.75    110.46 o 
 -13   3  12      437.46      509.18     38.79 o 
 -11   3  12    18484.67    17573.87    351.57 o 
  -9   3  12     6772.63     7024.75    134.48 o 
  -7   3  12      163.02      194.85     33.66 o 
  -5   3  12      393.16      296.31     42.94 o 
  -3   3  12     4887.32     4792.63    233.62 o 
  -1   3  12      735.61      650.80     59.95 o 
   1   3  12     3257.18     3121.10    116.85 o 
   3   3  12     5437.99     5426.57    156.08 o 
   5   3  12      214.39      186.87     65.07 o 
   7   3  12     1977.99     1901.52    143.48 o 
   9   3  12     1288.57     1446.78    139.39 o 
  11   3  12      211.22      309.42     94.27 o 
  13   3  12      160.18      158.42     82.62 o 
 -30   4  12      335.72      272.98     97.43 o 
 -28   4  12      670.74      668.61    212.68 o 
 -26   4  12        4.93      -16.22     64.88 o 
 -24   4  12      771.08      911.99     94.10 o 
 -22   4  12     1422.79     1596.35     92.83 o 
 -20   4  12      391.61      341.20     55.36 o 
 -18   4  12     1230.36     1215.00     75.65 o 
 -16   4  12     3832.69     3479.86     92.94 o 
 -14   4  12     2123.60     2266.30     73.39 o 
 -12   4  12      363.67      408.12     36.83 o 
 -10   4  12     6426.85     5970.02    106.68 o 
  -8   4  12     2629.63     2613.18     85.98 o 
  -6   4  12      373.93      395.59     43.62 o 
  -4   4  12     8869.11     8909.06    190.79 o 
  -2   4  12      376.01      369.38     51.91 o 
   0   4  12      178.31      227.39     50.48 o 
   2   4  12      907.78      919.53     77.79 o 
   4   4  12     2174.73     2311.57    113.01 o 
   6   4  12        0.09       -7.85     51.88 o 
   8   4  12      399.86      319.48    100.99 o 
  10   4  12      307.76      544.77    106.61 o 
  12   4  12        8.11      106.93    114.66 o 
 -29   5  12        8.44      -79.90     79.90 o 
 -27   5  12       94.25      209.34    150.60 o 
 -25   5  12      898.52      657.38     92.61 o 
 -23   5  12      169.35      168.15     64.21 o 
 -21   5  12      560.60      666.98     70.87 o 
 -19   5  12     1984.59     1897.86     94.23 o 
 -17   5  12       45.61       47.61     42.98 o 
 -15   5  12     2880.20     2618.73    146.61 o 
 -13   5  12     1502.30     1417.95     93.29 o 
 -11   5  12     1174.99     1044.79     97.08 o 
  -9   5  12       14.85       55.68     30.01 o 
  -7   5  12      349.47      384.31     51.28 o 
  -5   5  12      756.66      702.93     55.18 o 
  -3   5  12      449.46      521.87     59.76 o 
  -1   5  12      110.29      102.66     57.72 o 
   1   5  12       11.62       -5.42     39.72 o 
   3   5  12       14.71       69.46     50.00 o 
   5   5  12        0.89       -3.81     44.96 o 
   7   5  12        2.97      -53.69     53.69 o 
   9   5  12       92.14      258.42    130.70 o 
  11   5  12        2.86       -3.56    121.78 o 
 -28   6  12      111.44      -34.51     71.84 o 
 -26   6  12       31.06       11.61     70.42 o 
 -24   6  12      523.88      509.59     87.54 o 
 -22   6  12       92.94       86.90     58.77 o 
 -20   6  12        3.91      -34.71     49.30 o 
 -18   6  12      742.02      799.89     70.63 o 
 -16   6  12     6279.94     6162.35    153.27 o 
 -14   6  12     7724.01     7912.94    167.34 o 
 -12   6  12       59.29       49.18     44.41 o 
 -10   6  12     9737.35    10336.61    535.23 o 
  -8   6  12     2457.86     2476.87    113.54 o 
  -6   6  12      359.01      389.80     60.63 o 
  -4   6  12     5605.75     5738.34    139.45 o 
  -2   6  12     1273.69     1371.86     87.28 o 
   0   6  12      535.96      543.01     67.09 o 
   2   6  12     1008.82      865.18    128.62 o 
   4   6  12        1.97        2.17     62.80 o 
   6   6  12        8.41       76.80     66.57 o 
   8   6  12      636.73      753.28    178.82 o 
  10   6  12       49.61       16.04    109.90 o 
 -27   7  12        0.03      -74.49     74.49 o 
 -25   7  12      760.64      911.41    145.79 o 
 -23   7  12     1337.24     1380.30    119.32 o 
 -21   7  12       54.62      109.98     56.01 o 
 -19   7  12      367.21      373.59     64.91 o 
 -17   7  12     4583.99     4576.18    180.76 o 
 -15   7  12     5786.17     5261.29    145.59 o 
 -13   7  12      632.95      564.60     74.51 o 
 -11   7  12     2087.22     2144.11    113.68 o 
  -9   7  12     2740.84     2651.17    126.96 o 
  -7   7  12      695.56      622.08     71.28 o 
  -5   7  12     3036.89     3223.43    131.36 o 
  -3   7  12     3789.89     3722.19    180.47 o 
  -1   7  12      399.67      285.06     78.66 o 
   1   7  12      312.44      319.13    106.04 o 
   3   7  12     1502.17     1729.00    151.49 o 
   5   7  12     2113.11     2077.58    154.95 o 
   7   7  12       75.64      108.91     79.90 o 
   9   7  12     2442.57     2376.89    265.55 o 
 -26   8  12      475.35      512.68    161.59 o 
 -24   8  12     1598.94     1571.99    131.66 o 
 -22   8  12     1183.07     1279.69    228.37 o 
 -20   8  12       50.35      121.16     61.39 o 
 -18   8  12     2250.50     2260.34    129.92 o 
 -16   8  12     4079.20     4271.82    139.57 o 
 -14   8  12      218.41      144.88     61.84 o 
 -12   8  12     5562.60     5332.33    178.27 o 
 -10   8  12     5322.01     5092.24    199.57 o 
  -8   8  12     1331.38     1300.90    127.79 o 
  -6   8  12      466.57      675.54    111.69 o 
  -4   8  12     4672.05     4327.70    202.56 o 
  -2   8  12     1307.59     1253.47    147.63 o 
   0   8  12      912.00     1142.39    129.11 o 
   2   8  12     3842.46     4120.13    215.35 o 
   4   8  12     2577.20     2234.90    232.88 o 
   6   8  12        0.11      -21.98    101.59 o 
   8   8  12      282.58      251.29    125.35 o 
 -23   9  12     1287.16     1218.71    192.60 o 
 -21   9  12      337.63      211.57     76.97 o 
 -19   9  12      379.61      327.82     78.44 o 
 -17   9  12     5983.89     5948.26    262.97 o 
 -15   9  12     2565.69     2906.92    286.94 o 
 -13   9  12      568.67      698.84    114.47 o 
 -11   9  12     7433.14     7452.63    979.33 o 
  -9   9  12     4509.51     4737.78    557.24 o 
  -7   9  12      224.02      220.69    180.90 o 
  -5   9  12     3301.43     3781.71    206.06 o 
  -3   9  12     3327.77     3545.67    198.60 o 
  -1   9  12      280.50       74.71     79.30 o 
   1   9  12     1941.62     2090.02    219.51 o 
   3   9  12     2572.68     2635.36    188.02 o 
   5   9  12      421.88      360.74    153.57 o 
 -20  10  12      129.18      154.46    154.46 o 
 -18  10  12     2345.28     2727.35    207.30 o 
 -16  10  12     2522.89     2585.36    308.62 o 
 -14  10  12      208.64       99.39     91.77 o 
 -12  10  12     1388.52     1377.42    152.92 o 
 -10  10  12     3909.18     3787.32    217.10 o 
  -8  10  12      627.77      700.74    119.35 o 
  -6  10  12      841.37      751.30    150.30 o 
  -4  10  12     2748.02     2857.39    307.14 o 
  -2  10  12     2244.59     2274.67    178.96 o 
   0  10  12       24.54      148.36     88.98 o 
   2  10  12     2741.97     2992.21    209.38 o 
 -15  11  12     2477.11     2626.99    320.80 o 
 -13  11  12        2.66      -95.94     95.94 o 
 -11  11  12     3511.05     4137.65    241.84 o 
  -9  11  12     3640.69     4007.04    241.38 o 
  -7  11  12       15.16       16.46     81.04 o 
  -5  11  12     2280.21     2268.90    195.73 o 
  -3  11  12     3008.24     3248.48    225.32 o 
 -33   1  13        0.37      -77.80     77.80 o 
 -31   1  13      114.10      199.18     89.75 o 
 -29   1  13      113.40       90.82     70.62 o 
 -27   1  13      218.24      275.95     81.49 o 
 -25   1  13      925.01     1044.68    112.04 o 
 -23   1  13     2476.70     2530.26    109.24 o 
 -21   1  13     1167.47     1242.52     66.40 o 
 -19   1  13      820.86      771.23     52.63 o 
 -17   1  13     3645.61     3479.24     82.63 o 
 -15   1  13       40.29      103.35     23.64 o 
 -13   1  13     3160.42     3217.48     69.96 o 
 -11   1  13     5525.06     5783.99     86.37 o 
  -9   1  13     1452.03     1396.98     59.07 o 
  -7   1  13      695.37      775.32     59.52 o 
  -5   1  13      440.24      514.79     44.85 o 
  -3   1  13     1034.61      928.28    131.29 o 
  -1   1  13      689.32      788.18     87.65 o 
   1   1  13     2410.98     1760.56    239.11 o 
   3   1  13     5415.36     5421.98    523.68 o 
   5   1  13       90.25       63.80     56.31 o 
   7   1  13      540.50      351.75     87.49 o 
   9   1  13      360.31      364.67    325.25 o 
  11   1  13       19.55        1.07     68.28 o 
  13   1  13      421.52      395.50    127.43 o 
 -32   2  13      166.74       72.33     85.23 o 
 -30   2  13       11.90      -58.28     61.23 o 
 -28   2  13       27.08       59.97    116.14 o 
 -26   2  13      382.90      453.05    117.03 o 
 -24   2  13      804.19      943.40     88.81 o 
 -22   2  13     2456.72     2372.53     88.43 o 
 -20   2  13     1739.03     1725.52     73.02 o 
 -18   2  13     9668.62     9419.48    154.19 o 
 -16   2  13     4749.98     4535.64    105.26 o 
 -14   2  13       81.64      102.21     28.05 o 
 -12   2  13    18415.36    18538.03    206.60 o 
 -10   2  13     8687.74     8932.38    172.81 o 
  -8   2  13      395.44      413.01     39.48 o 
  -6   2  13    12929.22    13151.52    217.25 o 
  -4   2  13     3559.65     3379.94    104.41 o 
  -2   2  13      285.01      426.35     71.53 o 
   0   2  13     6442.58     6182.33    361.79 o 
   2   2  13     4545.08     4256.33    247.13 o 
   4   2  13      861.76      720.54     96.63 o 
   6   2  13     1053.68      977.83    115.30 o 
   8   2  13       26.28       80.15     71.30 o 
  10   2  13      148.49      211.47     82.87 o 
  12   2  13        5.04      -22.92     72.13 o 
 -31   3  13     1173.36     1323.14    151.01 o 
 -29   3  13      139.17       -4.28     67.72 o 
 -27   3  13     1323.92     1230.00    129.55 o 
 -25   3  13     3769.94     4011.22    191.50 o 
 -23   3  13     1145.59     1137.58     81.56 o 
 -21   3  13     2756.35     2799.21     94.07 o 
 -19   3  13    15454.30    15357.76    228.44 o 
 -17   3  13    10190.34     9849.64    158.06 o 
 -15   3  13      251.44      209.90     31.02 o 
 -13   3  13     5769.44     5441.59    104.10 o 
 -11   3  13    10079.15    10562.04    174.82 o 
  -9   3  13     1250.18     1333.65     64.56 o 
  -7   3  13     3463.98     3463.57     96.24 o 
  -5   3  13    10653.51    10772.71    202.50 o 
  -3   3  13     4550.11     4379.92    127.12 o 
  -1   3  13     1307.19     1339.08     81.38 o 
   1   3  13     8774.83     8621.69    286.34 o 
   3   3  13     4425.04     4105.34    206.44 o 
   5   3  13        1.10      -32.34     48.81 o 
   7   3  13     4363.74     4243.98    207.51 o 
   9   3  13     1961.57     1946.55    159.25 o 
  11   3  13       27.68      -26.02     67.79 o 
  13   3  13      535.28      501.40    152.68 o 
 -30   4  13     1308.34     1581.91    316.64 o 
 -28   4  13       17.35      112.62     76.13 o 
 -26   4  13     2498.24     2901.88    237.63 o 
 -24   4  13     6511.87     6870.68    295.12 o 
 -22   4  13     1779.06     1692.35     94.20 o 
 -20   4  13     8932.91     8682.08    213.85 o 
 -18   4  13    24499.32    24544.43    326.74 o 
 -16   4  13     6165.64     5890.20    142.57 o 
 -14   4  13     5858.08     5847.28    114.16 o 
 -12   4  13    23525.78    23116.62    670.80 o 
 -10   4  13     5236.93     5330.77    125.10 o 
  -8   4  13     2610.41     2680.51     98.61 o 
  -6   4  13    17697.44    17859.66    250.87 o 
  -4   4  13    13803.71    13509.18    242.45 o 
  -2   4  13      487.39      391.75     61.81 o 
   0   4  13    14478.71    13373.70    332.54 o 
   2   4  13    13435.17    13454.74    398.92 o 
   4   4  13      926.45      919.69    107.42 o 
   6   4  13     1307.58     1087.82    120.96 o 
   8   4  13     3534.00     3762.47    469.91 o 
  10   4  13     1196.85     1145.04    271.19 o 
  12   4  13        0.74      -48.12     98.62 o 
 -31   5  13      801.98     1128.14    218.62 o 
 -29   5  13      186.66      219.28     93.85 o 
 -27   5  13     1244.78     1522.00    173.77 o 
 -25   5  13     3182.82     3546.49    161.63 o 
 -23   5  13     3086.79     3144.70    220.18 o 
 -21   5  13       51.31        8.49     40.15 o 
 -19   5  13     3836.37     3762.36    124.49 o 
 -17   5  13    10067.87     9673.32    188.99 o 
 -15   5  13     3968.07     3863.24    225.01 o 
 -13   5  13    12269.87    11602.05    449.52 o 
 -11   5  13    32170.68    30908.61    716.27 o 
  -9   5  13     3566.01     3631.58    135.31 o 
  -7   5  13    10873.58    10936.22    192.85 o 
  -5   5  13    13209.35    13089.82    215.44 o 
  -3   5  13     4567.30     4562.79    142.44 o 
  -1   5  13     1969.39     2366.16    111.73 o 
   1   5  13    14163.45    13940.96    272.68 o 
   3   5  13     5463.79     5295.84    168.54 o 
   5   5  13      320.80      257.13     79.87 o 
   7   5  13     2953.81     2953.14    270.90 o 
   9   5  13     1962.26     2051.33    248.32 o 
  11   5  13      180.12      155.05    137.23 o 
 -28   6  13       12.58      -48.98     69.22 o 
 -26   6  13      948.92     1108.77    111.54 o 
 -24   6  13     3839.75     3831.08    193.68 o 
 -22   6  13     2198.22     2267.75    129.31 o 
 -20   6  13     1990.33     1890.42    100.55 o 
 -18   6  13     9080.38     8896.53    301.57 o 
 -16   6  13     6342.93     6375.10    154.59 o 
 -14   6  13     1795.41     1787.69    106.13 o 
 -12   6  13    12646.91    12218.62    394.79 o 
 -10   6  13     4883.45     4678.89    153.09 o 
  -8   6  13      292.85      296.02     58.69 o 
  -6   6  13    10468.30    10450.75    232.13 o 
  -4   6  13     8292.31     8009.24    170.56 o 
  -2   6  13       51.80      -16.71     38.30 o 
   0   6  13     7099.14     7439.76    198.15 o 
   2   6  13    12155.07    12521.36    374.56 o 
   4   6  13      484.25      453.55     90.55 o 
   6   6  13     1422.49     1056.86    185.35 o 
   8   6  13     1143.96     1334.88    217.43 o 
  10   6  13      418.42      856.06    200.20 o 
 -27   7  13       47.41        2.45     66.61 o 
 -25   7  13     1982.09     2201.23    144.60 o 
 -23   7  13     1112.58     1233.36    224.62 o 
 -21   7  13       31.16      -26.96     49.03 o 
 -19   7  13     5973.15     5910.23    166.61 o 
 -17   7  13     7593.99     7854.67    254.81 o 
 -15   7  13      157.93       83.83     54.03 o 
 -13   7  13     3790.76     3623.53    143.55 o 
 -11   7  13     7279.57     6806.23    292.22 o 
  -9   7  13     1151.08     1289.17     97.60 o 
  -7   7  13     5940.37     5608.34    173.77 o 
  -5   7  13     6378.97     6378.82    212.62 o 
  -3   7  13     1249.82     1272.03    121.82 o 
  -1   7  13     1220.86     1238.71    125.69 o 
   1   7  13     4327.50     4402.08    276.84 o 
   3   7  13       93.93        3.27     63.22 o 
   5   7  13      188.60      176.71     80.65 o 
   7   7  13     2159.30     2609.76    268.52 o 
 -26   8  13      518.05      709.92    169.31 o 
 -24   8  13      788.14      878.87    110.69 o 
 -22   8  13      147.68      160.76     66.42 o 
 -20   8  13      814.44      786.25     94.87 o 
 -18   8  13     1614.99     1529.49    117.57 o 
 -16   8  13      462.86      417.19     76.86 o 
 -14   8  13     1862.96     1746.74    118.65 o 
 -12   8  13      829.03      859.01     90.67 o 
 -10   8  13       27.65       -6.51     50.68 o 
  -8   8  13       88.29      101.86     65.71 o 
  -6   8  13      760.11      841.59    115.37 o 
  -4   8  13     2720.78     2578.54    191.59 o 
  -2   8  13       52.23      -33.29     63.86 o 
   0   8  13     1038.84     1079.75    126.88 o 
   2   8  13     1497.44     1758.86    157.52 o 
   4   8  13      186.36      178.82    130.70 o 
   6   8  13      616.30      860.22    180.60 o 
 -23   9  13      222.56      159.05     74.96 o 
 -21   9  13        1.04      -73.15     73.15 o 
 -19   9  13      692.21      836.37    132.20 o 
 -17   9  13      686.29      605.09     93.99 o 
 -15   9  13       11.56       25.64     76.97 o 
 -13   9  13     1714.74     1598.88    152.19 o 
 -11   9  13      781.26      771.23    213.57 o 
  -9   9  13        1.54       64.16     74.77 o 
  -7   9  13       92.64      -40.13     60.71 o 
  -5   9  13      206.82      124.51    131.88 o 
  -3   9  13      132.08       85.27     75.87 o 
  -1   9  13       37.76       77.84     77.50 o 
   1   9  13      176.89      143.17     87.80 o 
   3   9  13      224.82      202.96     96.29 o 
 -18  10  13      196.98       83.41     96.76 o 
 -16  10  13      301.97      328.53    111.75 o 
 -14  10  13       15.03      -74.08     74.08 o 
 -12  10  13       89.64       43.72     77.72 o 
 -10  10  13      133.29      218.12     95.35 o 
  -8  10  13       17.69       10.46     74.64 o 
  -6  10  13      377.44      317.64    103.54 o 
  -4  10  13      386.89      403.93    107.92 o 
  -2  10  13       18.22      -69.99     71.59 o 
   0  10  13      298.43      283.37    103.34 o 
 -13  11  13      309.27      202.58    181.19 o 
 -11  11  13      140.68      148.54     99.26 o 
  -9  11  13       47.04      104.70     93.47 o 
  -7  11  13       16.41      -47.09     81.17 o 
 -32   0  14      769.04      756.85    175.25 o 
 -30   0  14      337.91      259.61    127.13 o 
 -28   0  14     1168.54      872.69    163.37 o 
 -26   0  14     8444.53     8800.00    386.74 o 
 -24   0  14      952.83      937.94    102.51 o 
 -22   0  14        4.15       19.81     52.46 o 
 -20   0  14    25164.76    24176.70    373.65 o 
 -18   0  14    21238.18    20661.24    308.53 o 
 -16   0  14      732.34      803.54     60.18 o 
 -14   0  14    37119.28    37268.75    443.65 o 
 -12   0  14     9749.27    10192.91    176.51 o 
 -10   0  14        3.29       -4.73     21.88 o 
  -8   0  14    11446.53    12613.95    415.26 o 
  -6   0  14    46537.18    47070.18   1010.52 o 
  -4   0  14     4226.71     4152.57    243.57 o 
  -2   0  14    15290.55    12892.57    443.77 o 
   0   0  14    28787.61    26896.65    722.99 o 
   2   0  14     4875.45     4322.47    272.09 o 
   4   0  14     2751.90     2775.51    234.66 o 
   6   0  14     5273.54     5182.69    326.74 o 
   8   0  14     1418.26     1651.52    219.81 o 
  10   0  14       64.36      136.04    121.78 o 
  12   0  14      545.67      180.00    144.95 o 
 -33   1  14      463.03      835.61    227.23 o 
 -31   1  14      379.84      558.90    108.79 o 
 -29   1  14      220.84      211.21     89.11 o 
 -27   1  14     2694.93     2717.40    203.77 o 
 -25   1  14     5261.38     5048.83    147.54 o 
 -23   1  14      537.43      588.79     71.59 o 
 -21   1  14     4414.77     4290.23    109.90 o 
 -19   1  14    18111.23    17474.80    234.47 o 
 -17   1  14     4767.37     4795.84    145.42 o 
 -15   1  14     9200.25     8929.38    122.03 o 
 -13   1  14    20822.79    20873.62    202.84 o 
 -11   1  14    10033.97    10504.80    144.87 o 
  -9   1  14     3941.61     3762.89    106.46 o 
  -7   1  14    16800.57    17120.59    499.02 o 
  -5   1  14    26555.67    24966.84    467.54 o 
  -3   1  14      957.42      697.37     84.64 o 
  -1   1  14    24521.75    23448.66    687.64 o 
   1   1  14     6822.56     6683.31    234.82 o 
   3   1  14       17.52       11.99     52.01 o 
   5   1  14     2591.60     2786.97    376.64 o 
   7   1  14     3488.63     3891.60    377.83 o 
   9   1  14      217.72      164.67     79.12 o 
  11   1  14      342.79      481.97    114.06 o 
 -32   2  14     1044.75     1094.57    143.43 o 
 -30   2  14       88.87       21.09     66.37 o 
 -28   2  14     1216.74     1127.10    127.18 o 
 -26   2  14     5460.73     5718.67    226.00 o 
 -24   2  14     4842.99     4720.67    140.40 o 
 -22   2  14     1114.95     1170.94     68.54 o 
 -20   2  14     9313.35     9265.00    183.94 o 
 -18   2  14    10101.67    10501.44    295.37 o 
 -16   2  14      720.59      858.75     50.14 o 
 -14   2  14     8394.42     8108.57    177.56 o 
 -12   2  14     7511.70     7604.53    145.16 o 
 -10   2  14      681.10      821.29     52.58 o 
  -8   2  14     5198.23     4888.00    126.86 o 
  -6   2  14    10409.94     9932.60    189.07 o 
  -4   2  14     1377.46     1181.25     99.63 o 
  -2   2  14     4860.96     4740.85    186.92 o 
   0   2  14     6934.68     6993.77    238.18 o 
   2   2  14     7170.83     7119.50    457.73 o 
   4   2  14      170.33      241.53     74.96 o 
   6   2  14     3138.50     3525.06    191.89 o 
   8   2  14     1847.50     1979.31    160.75 o 
  10   2  14        0.08       57.10     69.92 o 
  12   2  14      710.80      896.54    142.04 o 
 -31   3  14      331.17      390.37    104.05 o 
 -29   3  14      154.15      121.94     72.42 o 
 -27   3  14     1560.28     1518.14    139.46 o 
 -25   3  14     3550.36     3782.89    136.88 o 
 -23   3  14      830.01      940.69     76.31 o 
 -21   3  14     1630.75     1598.43     74.93 o 
 -19   3  14     7826.11     7971.68    147.13 o 
 -17   3  14     1287.59     1343.43     64.37 o 
 -15   3  14     1006.37      883.91     46.06 o 
 -13   3  14    10425.14    10546.42    181.81 o 
 -11   3  14     2937.21     2966.38     92.98 o 
  -9   3  14      515.05      435.02     44.89 o 
  -7   3  14     2788.42     2720.78    107.98 o 
  -5   3  14     4691.07     4243.82    146.41 o 
  -3   3  14      122.61       81.91     53.64 o 
  -1   3  14     2150.74     1758.07    166.04 o 
   1   3  14     3586.19     3637.04    250.70 o 
   3   3  14      174.03      213.39     70.96 o 
   5   3  14      789.29      832.12    114.22 o 
   7   3  14      719.97      951.54    215.35 o 
   9   3  14      602.28      506.07    107.25 o 
  11   3  14       71.70       23.49     94.75 o 
 -32   4  14      227.02      611.30    180.00 o 
 -30   4  14       99.66      130.40     83.21 o 
 -28   4  14        8.85       41.95    108.12 o 
 -26   4  14       32.65        8.13     56.04 o 
 -24   4  14        8.95      -23.03     43.68 o 
 -22   4  14      397.04      560.63     72.11 o 
 -20   4  14      178.93      239.78     49.80 o 
 -18   4  14     4280.28     4379.14    139.00 o 
 -16   4  14      459.89      436.14     45.29 o 
 -14   4  14     1675.63     1356.89     72.55 o 
 -12   4  14     3461.72     3554.79    107.20 o 
 -10   4  14        5.92       -1.40     29.44 o 
  -8   4  14     3272.36     3066.62    135.99 o 
  -6   4  14     9493.71     9000.37    297.09 o 
  -4   4  14      320.33      229.12     51.05 o 
  -2   4  14     3445.66     2956.14    118.97 o 
   0   4  14     2444.25     2276.13    145.28 o 
   2   4  14       63.83      119.21     71.71 o 
   4   4  14      309.37      263.17     83.21 o 
   6   4  14      215.38      256.34     89.48 o 
   8   4  14        3.06       44.50     67.98 o 
  10   4  14       61.92      -32.95     72.39 o 
 -31   5  14       16.45      -39.80    103.96 o 
 -29   5  14       56.55       65.81     81.78 o 
 -27   5  14       10.49      -46.15     57.94 o 
 -25   5  14        7.61       18.45     54.72 o 
 -23   5  14       49.30       36.38     44.53 o 
 -21   5  14       87.84       17.59     44.31 o 
 -19   5  14      151.28      162.94     46.06 o 
 -17   5  14     1090.23     1064.79     72.45 o 
 -15   5  14     1360.59     1310.63    117.32 o 
 -13   5  14       40.72       85.68     46.68 o 
 -11   5  14      211.91      138.31     52.22 o 
  -9   5  14      227.23      269.86     69.50 o 
  -7   5  14      367.33      441.75     52.60 o 
  -5   5  14        6.68      -41.50     41.50 o 
  -3   5  14      210.60      241.65     63.68 o 
  -1   5  14      352.52      380.17     93.40 o 
   1   5  14       30.51       19.49     62.55 o 
   3   5  14      216.75      170.45     74.30 o 
   5   5  14      197.25      164.23     80.08 o 
   7   5  14        7.48      121.19    111.09 o 
   9   5  14       36.21      -24.95    114.66 o 
 -28   6  14      236.97      180.13     89.84 o 
 -26   6  14      379.57      421.71     81.52 o 
 -24   6  14       55.86      -50.13     50.13 o 
 -22   6  14       19.05       67.61     49.90 o 
 -20   6  14      536.74      530.47     59.18 o 
 -18   6  14     3736.72     3786.55    153.81 o 
 -16   6  14      620.82      600.67     89.32 o 
 -14   6  14     4110.80     4099.58    150.34 o 
 -12   6  14      516.06      674.41     74.58 o 
 -10   6  14       47.82       71.41     46.46 o 
  -8   6  14     1242.57     1255.86    120.00 o 
  -6   6  14     1748.13     1968.07    149.94 o 
  -4   6  14      212.49      211.58     46.66 o 
  -2   6  14      571.05      567.07     73.31 o 
   0   6  14     1966.80     2365.91    126.51 o 
   2   6  14       32.61       42.18     94.46 o 
   4   6  14      135.39      149.11    112.28 o 
   6   6  14      328.29      297.04    140.20 o 
   8   6  14       16.34       58.81    118.22 o 
 -27   7  14      816.50      866.01    114.15 o 
 -25   7  14      785.05      785.01    100.47 o 
 -23   7  14        8.42       30.62     56.66 o 
 -21   7  14      873.97      794.48     72.75 o 
 -19   7  14     2788.47     2445.59    136.63 o 
 -17   7  14      443.68      370.54     73.31 o 
 -15   7  14     3659.18     3310.40    144.53 o 
 -13   7  14     2974.48     3066.77    139.13 o 
 -11   7  14     1011.06     1142.84     93.17 o 
  -9   7  14      222.33      166.60     59.71 o 
  -7   7  14     4605.45     4986.13    169.13 o 
  -5   7  14     3064.42     3141.21    145.99 o 
  -3   7  14      110.36      112.87     68.47 o 
  -1   7  14     2811.69     2761.16    341.29 o 
   1   7  14      854.78      859.62    156.24 o 
   3   7  14      509.61      526.35    147.92 o 
   5   7  14       86.17       15.45    102.77 o 
   7   7  14     1542.22     1568.95    237.63 o 
 -26   8  14      842.87      698.63    175.25 o 
 -24   8  14      126.56      212.56     78.31 o 
 -22   8  14      384.61      399.31    108.19 o 
 -20   8  14     2433.71     2507.18    150.06 o 
 -18   8  14     2215.99     1950.94    127.91 o 
 -16   8  14       25.09       55.94     62.47 o 
 -14   8  14     4688.65     4453.70    171.40 o 
 -12   8  14     4652.68     4667.34    171.66 o 
 -10   8  14      183.30      281.00     83.77 o 
  -8   8  14     2583.69     2544.93    171.07 o 
  -6   8  14     6128.54     6377.38    254.06 o 
  -4   8  14      586.13      687.92    185.05 o 
  -2   8  14     1875.47     1643.79    147.32 o 
   0   8  14     3577.36     3895.87    297.93 o 
   2   8  14     1492.14     1799.44    162.70 o 
 -23   9  14        0.05      -91.85    122.38 o 
 -21   9  14     2706.44     2888.88    237.33 o 
 -19   9  14     2668.57     2759.48    168.45 o 
 -17   9  14       13.12        2.08    101.45 o 
 -15   9  14     2055.28     2286.97    181.69 o 
 -13   9  14     2744.76     3325.37    202.98 o 
 -11   9  14     1290.39     1214.72    143.37 o 
  -9   9  14      583.01      598.59    111.56 o 
  -7   9  14     5219.74     5205.99    248.92 o 
  -5   9  14     2812.50     2881.00    206.14 o 
  -3   9  14        9.70      -24.20     63.61 o 
  -1   9  14     4403.63     4385.90    255.45 o 
   1   9  14     2954.59     3386.92    210.00 o 
 -18  10  14     3007.86     3428.43    227.70 o 
 -16  10  14       20.88       89.55     89.37 o 
 -14  10  14     4016.39     4370.31    241.06 o 
 -12  10  14     2481.03     2554.08    198.57 o 
 -10  10  14       87.40       14.82     80.75 o 
  -8  10  14     1710.77     1955.09    180.63 o 
  -6  10  14     2421.35     2208.37    186.01 o 
  -4  10  14      660.56      558.54    123.08 o 
  -2  10  14      806.70     1191.84    154.16 o 
 -33   1  15      173.75      150.27     88.11 o 
 -31   1  15       87.22      -40.46     67.63 o 
 -29   1  15      467.05      560.29    101.23 o 
 -27   1  15      450.79      430.76     91.33 o 
 -25   1  15      926.50      824.68     73.59 o 
 -23   1  15     2012.39     1998.45     82.54 o 
 -21   1  15     3291.06     3253.50     97.30 o 
 -19   1  15      778.94      816.51     53.93 o 
 -17   1  15     1331.48     1285.89     85.40 o 
 -15   1  15       45.18       76.40     27.28 o 
 -13   1  15      711.30      851.00     45.97 o 
 -11   1  15      232.27      273.39     31.96 o 
  -9   1  15     4146.81     4212.59    379.91 o 
  -7   1  15     1078.20      910.33     94.10 o 
  -5   1  15        2.71      -20.35     43.04 o 
  -3   1  15     2411.20     2595.77    252.48 o 
  -1   1  15     4205.97     4029.78    189.51 o 
   1   1  15     2318.34     2108.72    144.69 o 
   3   1  15     1727.07     1605.97    138.49 o 
   5   1  15      266.82      321.12     90.44 o 
   7   1  15        0.46      -67.78     70.99 o 
   9   1  15       50.46       -3.15     99.80 o 
  11   1  15       52.50       72.52     96.21 o 
 -32   2  15       82.41        7.91     72.22 o 
 -30   2  15      350.30      292.49     88.61 o 
 -28   2  15     3588.38     3762.81    219.81 o 
 -26   2  15     1292.32     1590.74    111.99 o 
 -24   2  15      133.63       73.07     40.92 o 
 -22   2  15     5128.33     4851.14    120.65 o 
 -20   2  15     3807.99     3672.83    102.57 o 
 -18   2  15       23.45       30.64     29.68 o 
 -16   2  15      839.30      858.39     50.84 o 
 -14   2  15     6706.37     6933.02    213.00 o 
 -12   2  15     2526.17     2512.89    130.94 o 
 -10   2  15     1877.03     2021.93     78.55 o 
  -8   2  15    10144.08    10345.96    272.88 o 
  -6   2  15     2918.24     2869.59    150.44 o 
  -4   2  15     3533.56     3192.21    156.63 o 
  -2   2  15     8920.50     9051.76    338.03 o 
   0   2  15     4522.51     4463.88    195.00 o 
   2   2  15      121.72      -19.79     79.01 o 
   4   2  15     4203.80     3794.28    197.82 o 
   6   2  15      628.48      855.82    178.82 o 
   8   2  15       15.61      -18.12     73.96 o 
  10   2  15      538.88      653.19    125.73 o 
 -33   3  15      438.12      279.21    144.36 o 
 -31   3  15        5.09      -31.61     92.68 o 
 -29   3  15      386.68      451.00    100.73 o 
 -27   3  15     1848.16     2133.42    156.16 o 
 -25   3  15      571.91      421.75     65.71 o 
 -23   3  15      453.50      329.85     57.30 o 
 -21   3  15     8976.33     8537.40    159.72 o 
 -19   3  15     2912.66     2774.76    118.80 o 
 -17   3  15     1125.08     1194.38     78.15 o 
 -15   3  15     7895.61     7784.56    249.65 o 
 -13   3  15     4491.26     4753.31    121.73 o 
 -11   3  15      121.05      100.80     34.63 o 
  -9   3  15    10907.78    10971.09    186.66 o 
  -7   3  15    11947.49    11760.00    223.16 o 
  -5   3  15      591.26      576.58     85.06 o 
  -3   3  15     2964.96     2727.87    149.48 o 
  -1   3  15     9266.87     9422.95    285.00 o 
   1   3  15     1606.71     1859.22    262.28 o 
   3   3  15      340.70      280.69     85.68 o 
   5   3  15     1417.94     1643.12    148.19 o 
   7   3  15      912.03      863.26    127.53 o 
   9   3  15        0.20      -50.09     67.52 o 
 -32   4  15      295.51      256.64    144.95 o 
 -30   4  15      283.22      336.94    111.98 o 
 -28   4  15     1918.39     1963.06    318.13 o 
 -26   4  15     1365.23     1601.90    116.78 o 
 -24   4  15       90.17       92.18     49.99 o 
 -22   4  15     3890.77     3868.51    129.36 o 
 -20   4  15     6331.89     6039.46    151.77 o 
 -18   4  15     1008.91      983.70     83.22 o 
 -16   4  15     9273.60     8962.49    178.38 o 
 -14   4  15    13324.46    12737.31    213.83 o 
 -12   4  15      497.05      491.78     53.65 o 
 -10   4  15     5053.73     5169.06    130.42 o 
  -8   4  15    23730.09    22986.54    306.56 o 
  -6   4  15     4031.81     3790.39    140.35 o 
  -4   4  15     1236.25     1317.97    113.20 o 
  -2   4  15     8932.17     8859.58    530.51 o 
   0   4  15     7731.19     8174.39    271.75 o 
   2   4  15      823.74      907.75    115.85 o 
   4   4  15     1392.21     1725.43    164.26 o 
   6   4  15     2465.68     2500.27    290.80 o 
   8   4  15      336.56      426.57    130.99 o 
 -31   5  15        0.13        4.16    115.84 o 
 -29   5  15      986.60      884.59    166.04 o 
 -27   5  15     2561.94     2831.50    152.16 o 
 -25   5  15     2264.98     2357.44    120.40 o 
 -23   5  15     1118.29     1105.99     84.73 o 
 -21   5  15    13212.58    12990.16    242.45 o 
 -19   5  15     5180.90     4752.19    142.66 o 
 -17   5  15     6569.85     6474.55    341.18 o 
 -15   5  15    14612.15    13596.71    274.62 o 
 -13   5  15     7613.05     7832.63    219.36 o 
 -11   5  15       27.36       34.93     36.27 o 
  -9   5  15    13083.50    13238.85    229.54 o 
  -7   5  15    13740.21    13650.74    230.03 o 
  -5   5  15     1899.44     1335.50     88.11 o 
  -3   5  15     3732.20     3957.33    140.64 o 
  -1   5  15    14353.52    13892.84    764.87 o 
   1   5  15     1671.46     1959.13    147.91 o 
   3   5  15      839.88      869.51    249.51 o 
   5   5  15     3341.12     3887.70    215.66 o 
   7   5  15     1509.38      813.29    194.86 o 
 -28   6  15     2116.69     2288.20    152.85 o 
 -26   6  15     1779.11     1989.82    137.20 o 
 -24   6  15       15.80       47.76     49.46 o 
 -22   6  15     5570.41     5318.46    161.05 o 
 -20   6  15     7406.02     7279.88    187.35 o 
 -18   6  15      516.30      656.54     90.62 o 
 -16   6  15      389.14      392.04     68.63 o 
 -14   6  15    13619.13    12697.42    278.30 o 
 -12   6  15     2930.92     2828.85    210.85 o 
 -10   6  15     5953.01     5837.07    177.77 o 
  -8   6  15    17824.84    16531.42    355.77 o 
  -6   6  15     6690.47     6107.96    183.24 o 
  -4   6  15     3350.21     3157.49    175.44 o 
  -2   6  15    10142.37     9731.73    423.07 o 
   0   6  15     3497.90     3637.48    190.49 o 
   2   6  15      827.10      775.27    171.09 o 
   4   6  15     2700.74     3059.48    285.15 o 
   6   6  15      629.04      592.88    168.12 o 
 -27   7  15     1612.56     1868.03    143.51 o 
 -25   7  15      542.28      751.78    101.87 o 
 -23   7  15      654.00      709.63    100.36 o 
 -21   7  15     3479.54     3586.78    164.98 o 
 -19   7  15     1106.49     1108.86    104.19 o 
 -17   7  15      197.39      196.16     66.53 o 
 -15   7  15     6531.32     6466.40    201.62 o 
 -13   7  15     2009.60     1762.65    117.33 o 
 -11   7  15      510.93      538.62     75.15 o 
  -9   7  15     4190.68     3987.18    234.04 o 
  -7   7  15     4855.82     4684.72    167.67 o 
  -5   7  15      111.16       46.84     52.40 o 
  -3   7  15     2739.75     2678.89    168.84 o 
  -1   7  15     3491.34     3497.18    193.64 o 
   3   7  15      678.06      599.42    168.12 o 
   5   7  15     1112.05     1438.84    233.47 o 
 -24   8  15        0.03      -16.02    112.87 o 
 -22   8  15     1037.72     1097.43    100.60 o 
 -20   8  15      840.74      708.09    122.21 o 
 -18   8  15       18.62       10.21     67.94 o 
 -16   8  15     1331.87     1122.62    114.44 o 
 -14   8  15     1382.99     1093.59    101.48 o 
 -12   8  15       35.41       79.90     54.98 o 
 -10   8  15       94.59      116.26     77.34 o 
  -8   8  15     1323.27     1295.69    313.08 o 
  -6   8  15     1012.43      885.78    121.37 o 
  -4   8  15       59.50       30.66     66.16 o 
  -2   8  15     1289.01     1289.62    141.58 o 
   0   8  15      960.72      966.42    180.00 o 
   2   8  15      183.28       69.51    116.44 o 
 -21   9  15      148.05      361.64    122.68 o 
 -19   9  15      329.89      482.18     99.19 o 
 -17   9  15      100.64      116.57     83.52 o 
 -15   9  15      768.31      752.63    192.48 o 
 -13   9  15      279.31      200.99     88.72 o 
 -11   9  15       14.91       12.75     73.90 o 
  -9   9  15      295.34      272.82    166.64 o 
  -7   9  15     2178.86     2415.88    300.60 o 
  -5   9  15      146.71      -17.36     88.81 o 
  -3   9  15      847.85      974.00    135.58 o 
  -1   9  15      527.00      599.66    124.84 o 
 -18  10  15       16.56      266.14    138.42 o 
 -16  10  15       33.53      109.41    123.86 o 
 -14  10  15       48.03      -27.76     83.50 o 
 -12  10  15       12.54      -73.54     80.50 o 
 -10  10  15      137.03       51.02     90.38 o 
  -8  10  15      128.22       42.60     87.84 o 
  -6  10  15      114.58       16.46    149.11 o 
  -4  10  15      125.17      222.00    109.61 o 
 -32   0  16       26.50       63.57    108.72 o 
 -30   0  16     2174.82     2376.29    234.66 o 
 -28   0  16     3986.19     3715.33    267.93 o 
 -26   0  16      288.28      290.30     80.34 o 
 -24   0  16     2401.70     2448.91    148.10 o 
 -22   0  16     5615.22     5259.70    197.86 o 
 -20   0  16      932.01      953.42     93.21 o 
 -18   0  16     4365.82     4314.65    163.15 o 
 -16   0  16    23422.09    23796.27    332.63 o 
 -14   0  16    16020.92    16255.67    333.68 o 
 -12   0  16     1779.12     1699.46    107.53 o 
 -10   0  16    48995.36    45489.35   1013.49 o 
  -8   0  16    59012.21    59214.21   1246.36 o 
  -6   0  16      798.80      810.91    139.01 o 
  -4   0  16   131138.86   130085.33   2387.58 o 
  -2   0  16    14113.35    13381.49    493.67 o 
   0   0  16       13.17       13.07     77.23 o 
   2   0  16     4099.09     4222.08    292.28 o 
   4   0  16     3917.86     4053.95    301.79 o 
   6   0  16      198.48      -27.33     98.62 o 
   8   0  16      297.88      245.95    132.48 o 
 -33   1  16      612.86      717.33    126.23 o 
 -31   1  16      340.28      227.41    155.65 o 
 -29   1  16     3335.34     3255.53    184.58 o 
 -27   1  16     3529.99     3713.82    210.84 o 
 -25   1  16     2032.33     2162.11    129.21 o 
 -23   1  16     6396.77     5708.76    146.64 o 
 -21   1  16     5556.75     5364.36    182.67 o 
 -19   1  16      295.97      282.23     41.61 o 
 -17   1  16    19207.59    19197.19    329.68 o 
 -15   1  16     9847.05     9950.83    201.68 o 
 -13   1  16      368.41      443.91     59.65 o 
 -11   1  16    14126.14    14076.74    362.34 o 
  -9   1  16    23059.84    22357.75    445.90 o 
  -7   1  16     6107.32     5883.16    214.65 o 
  -5   1  16      734.22      523.21     90.51 o 
  -3   1  16    15471.82    14715.56    639.82 o 
  -1   1  16     7188.25     7053.78    250.15 o 
   1   1  16       77.60      -28.93     79.90 o 
   3   1  16     3660.76     3614.19    295.25 o 
   5   1  16     4520.21     4258.78    219.23 o 
   7   1  16       44.55      -65.52     65.52 o 
   9   1  16     1302.67     1057.24    149.08 o 
 -32   2  16        0.14       62.99     81.71 o 
 -30   2  16      717.39      681.68    115.25 o 
 -28   2  16     2003.17     2054.39    155.20 o 
 -26   2  16     1345.88     1441.57     92.19 o 
 -24   2  16     2614.64     2584.08    150.82 o 
 -22   2  16     6566.08     6563.29    140.95 o 
 -20   2  16     3351.62     3102.56    120.51 o 
 -18   2  16     1362.26     1183.69     71.39 o 
 -16   2  16     5114.75     5241.44    210.85 o 
 -14   2  16     2846.65     2833.73    202.33 o 
 -12   2  16      576.93      594.20     53.02 o 
 -10   2  16     7048.53     7408.95    188.04 o 
  -8   2  16     6557.92     6428.65    246.84 o 
  -6   2  16       65.38       73.60     58.10 o 
  -4   2  16     1353.90     1152.34    120.89 o 
  -2   2  16     3545.93     4091.03    551.30 o 
   0   2  16      346.90      269.09    208.82 o 
   2   2  16      301.62      282.41    156.54 o 
   4   2  16     1679.35     1483.43    237.93 o 
   6   2  16      765.90     1060.50    136.03 o 
   8   2  16       62.19      109.40     85.44 o 
 -33   3  16        1.60      -61.19    107.53 o 
 -31   3  16      259.02      252.66    124.76 o 
 -29   3  16      484.05      475.56     99.46 o 
 -27   3  16      560.31      621.61     76.76 o 
 -25   3  16        0.22      -33.67     40.46 o 
 -23   3  16      823.01      737.58     69.99 o 
 -21   3  16     4766.96     4585.17    116.49 o 
 -19   3  16     1112.49     1111.25     94.33 o 
 -17   3  16     3939.37     3974.52    118.97 o 
 -15   3  16     8765.87     8646.94    172.88 o 
 -13   3  16     4937.66     4633.84    145.60 o 
 -11   3  16     4265.92     4301.22    158.72 o 
  -9   3  16     3731.79     3389.89    131.31 o 
  -7   3  16     1301.14     1213.79    143.77 o 
  -5   3  16      107.03       64.27     57.05 o 
  -3   3  16     1862.71     1710.29    134.52 o 
  -1   3  16      455.57      637.39    102.01 o 
   1   3  16      253.89      290.39    105.15 o 
   3   3  16     1383.82     1580.79    146.58 o 
   5   3  16       13.90      -65.80     65.80 o 
   7   3  16      140.39      182.59     90.24 o 
   9   3  16      412.02      780.61    185.94 o 
 -32   4  16       54.00       95.42     87.02 o 
 -30   4  16       29.66      -67.75     67.75 o 
 -28   4  16     1031.42      936.53    105.33 o 
 -26   4  16      388.12      408.06     67.33 o 
 -24   4  16      312.79      346.09     61.76 o 
 -22   4  16     3683.43     3490.92    122.86 o 
 -20   4  16      206.83      143.96     57.45 o 
 -18   4  16     1561.63     1568.34    150.24 o 
 -16   4  16      301.60      295.52     49.01 o 
 -14   4  16      146.73      156.47     42.40 o 
 -12   4  16       27.36       28.25     35.27 o 
 -10   4  16     1140.50     1175.21     79.14 o 
  -8   4  16     1926.28     1870.34    126.48 o 
  -6   4  16       31.15       -6.39     47.60 o 
  -4   4  16     2040.51     1874.25    136.09 o 
  -2   4  16      183.86      101.68     64.25 o 
   0   4  16       72.03      130.27     70.02 o 
   2   4  16       71.23      111.69     73.94 o 
   4   4  16      467.89      444.56    105.45 o 
   6   4  16      116.70      128.31     89.10 o 
   8   4  16       77.82       -9.75     80.20 o 
 -31   5  16        2.14      -37.43     96.83 o 
 -29   5  16        0.00       69.88     66.38 o 
 -27   5  16        6.17       18.43     59.73 o 
 -25   5  16        8.34        4.66     45.87 o 
 -23   5  16       89.78       76.14     61.29 o 
 -21   5  16      757.22      611.19     83.74 o 
 -19   5  16       29.26      -27.25     54.45 o 
 -17   5  16       73.87      117.30     52.33 o 
 -15   5  16      469.73      349.58    172.59 o 
 -13   5  16      298.70      380.96     96.37 o 
 -11   5  16       53.41        3.09     36.10 o 
  -9   5  16      746.61      579.94     60.33 o 
  -7   5  16       23.05       63.51     37.14 o 
  -5   5  16     1028.90      806.64     99.69 o 
  -3   5  16     1631.45     1434.64    200.20 o 
  -1   5  16       26.37      131.52     73.28 o 
   1   5  16      207.05      137.44     79.80 o 
   3   5  16       28.71        1.07     77.29 o 
   5   5  16       26.22      -14.60     76.38 o 
   7   5  16       96.02      325.55    160.99 o 
 -28   6  16      228.44      259.68    106.40 o 
 -26   6  16      116.02       86.33     61.22 o 
 -24   6  16       31.40      -17.95     57.29 o 
 -22   6  16      869.80      846.57    100.70 o 
 -20   6  16      469.14      515.26     88.87 o 
 -18   6  16       31.94       63.64     51.50 o 
 -16   6  16     2606.24     2551.49    128.28 o 
 -14   6  16      947.61     1078.87    116.65 o 
 -12   6  16        0.45      -36.91     36.91 o 
 -10   6  16      347.60      450.43     71.41 o 
  -8   6  16      558.29      752.07     82.07 o 
  -6   6  16      106.63       29.90     71.74 o 
  -4   6  16     1191.13     1227.92    146.04 o 
  -2   6  16      179.05      144.34     67.98 o 
   0   6  16        1.49       -2.31     64.32 o 
   2   6  16        2.58       80.20    111.09 o 
   4   6  16        9.66      -79.01    107.53 o 
 -27   7  16      292.80      336.33    110.61 o 
 -25   7  16      143.36      -42.65     72.47 o 
 -23   7  16      997.84      988.00    151.35 o 
 -21   7  16      486.06      498.59     86.99 o 
 -19   7  16        0.64      -48.90     48.90 o 
 -17   7  16     3624.86     3768.89    160.36 o 
 -15   7  16     2114.41     2214.78    128.70 o 
 -13   7  16       67.74        0.79     49.60 o 
 -11   7  16      332.79      374.73     72.78 o 
  -9   7  16     4193.59     4244.60    166.76 o 
  -7   7  16     1131.91      983.18    130.51 o 
  -5   7  16     1289.78     1468.12    111.80 o 
  -3   7  16     4154.14     3809.79    300.60 o 
   3   7  16      341.11      385.55    150.30 o 
 -24   8  16     1381.23     1175.30    175.85 o 
 -22   8  16     2456.85     2318.72    132.04 o 
 -20   8  16      271.65      126.74     69.45 o 
 -18   8  16     1037.80      850.91    102.54 o 
 -16   8  16     2746.91     2922.78    153.08 o 
 -14   8  16      897.48      881.59     98.29 o 
 -12   8  16     2690.75     2836.79    146.55 o 
 -10   8  16     3913.15     3848.64    209.89 o 
  -8   8  16     3867.66     4034.74    343.67 o 
  -6   8  16       78.56       26.54     67.40 o 
  -4   8  16     2967.48     3054.66    197.20 o 
  -2   8  16     2883.73     2685.80    283.97 o 
   0   8  16      225.68      243.57    133.67 o 
 -21   9  16      836.35      904.23    115.91 o 
 -19   9  16       10.73       15.33     64.94 o 
 -17   9  16     2654.58     2642.79    196.48 o 
 -15   9  16     2224.52     2183.44    181.43 o 
 -13   9  16      219.74      133.14     87.91 o 
 -11   9  16     2119.87     2303.15    181.68 o 
  -9   9  16     5682.86     5497.40    272.98 o 
  -7   9  16     1081.86     1049.13    142.55 o 
  -5   9  16      894.63      826.71    133.59 o 
  -3   9  16     3294.55     3619.15    252.18 o 
 -16  10  16     2511.82     3171.75    300.01 o 
 -14  10  16     1386.70     1735.46    264.96 o 
 -12  10  16       86.23      -13.92     84.64 o 
 -10  10  16     4117.42     4638.87    251.62 o 
  -8  10  16     2939.47     3237.23    398.62 o 
 -33   1  17       91.91       86.87     85.26 o 
 -31   1  17      454.27      407.83    101.87 o 
 -29   1  17      352.03      384.48     77.17 o 
 -27   1  17       84.73       83.88     50.23 o 
 -25   1  17     1866.62     1734.01     95.75 o 
 -23   1  17     2095.91     2046.83     95.77 o 
 -21   1  17       32.11      -17.39     33.39 o 
 -19   1  17       43.44       30.84     37.53 o 
 -17   1  17      898.80      868.28     95.09 o 
 -15   1  17     2042.53     2079.79    114.67 o 
 -13   1  17      137.58       76.59     45.85 o 
 -11   1  17     7173.97     7201.25    202.50 o 
  -9   1  17    14868.73    14952.88    362.31 o 
  -7   1  17       84.30       87.18     62.80 o 
  -5   1  17      415.95      439.43     90.27 o 
  -3   1  17     1388.61     1267.63    122.72 o 
  -1   1  17      570.17      554.90     98.20 o 
   1   1  17      323.67      256.11    110.79 o 
   3   1  17      885.46      650.79    114.95 o 
   5   1  17      209.00      194.07     89.26 o 
   7   1  17       16.22      -32.08     73.15 o 
 -32   2  17      336.30      260.21     91.43 o 
 -30   2  17     1105.30     1367.73    140.26 o 
 -28   2  17      453.66      349.37     65.38 o 
 -26   2  17      172.88      175.04     53.65 o 
 -24   2  17     4886.02     5284.39    142.67 o 
 -22   2  17     2940.29     2841.73     95.58 o 
 -20   2  17     1618.22     1693.35     88.06 o 
 -18   2  17     7757.77     7985.27    192.26 o 
 -16   2  17     5971.53     6152.17    169.95 o 
 -14   2  17     1030.46      956.85     82.85 o 
 -12   2  17    10675.86    10633.38    234.21 o 
 -10   2  17    10576.92    10740.53    485.96 o 
  -8   2  17     1115.11     1290.42    115.13 o 
  -6   2  17     4660.08     4499.73    197.69 o 
  -4   2  17     5590.04     5391.50    254.56 o 
  -2   2  17      769.62      689.49    101.76 o 
   0   2  17      212.99      150.12     72.35 o 
   2   2  17      843.69      803.55    120.90 o 
   4   2  17        4.50      -65.57     65.57 o 
   6   2  17       18.12       13.47     77.48 o 
   8   2  17       95.70       93.27    132.48 o 
 -33   3  17      254.03      274.69    103.07 o 
 -31   3  17     1281.70     1452.65    151.07 o 
 -29   3  17      857.56      835.76    118.61 o 
 -27   3  17      166.96       63.93     51.71 o 
 -25   3  17      692.19      765.92     74.89 o 
 -23   3  17     2130.20     1972.95     98.88 o 
 -21   3  17      166.92      148.64     45.58 o 
 -19   3  17     3950.84     3887.05    122.20 o 
 -17   3  17     8126.74     8311.35    196.10 o 
 -15   3  17     1389.18     1455.72     78.71 o 
 -13   3  17     1020.19     1176.47     71.09 o 
 -11   3  17    16669.13    16594.11    308.49 o 
  -9   3  17     6973.16     7043.73    195.23 o 
  -7   3  17      429.70      438.12     84.06 o 
  -5   3  17     6743.91     6740.15    243.17 o 
  -3   3  17     4563.66     4670.54    277.13 o 
  -1   3  17      233.20       87.33     66.79 o 
   1   3  17     1172.00     1167.47    131.19 o 
   3   3  17     2254.71     2196.41    171.69 o 
   5   3  17      150.76      166.70     88.20 o 
   7   3  17      410.85      543.97    118.83 o 
 -32   4  17      235.85      264.87    136.04 o 
 -30   4  17     1314.05     1629.44    156.47 o 
 -28   4  17      823.53      918.92     91.38 o 
 -26   4  17       81.28        7.29     46.13 o 
 -24   4  17     4217.76     4290.90    170.39 o 
 -22   4  17     4038.00     3968.76    159.95 o 
 -20   4  17     1334.28     1094.43     92.96 o 
 -18   4  17     8053.95     8444.86    221.35 o 
 -16   4  17     5540.30     5798.78    181.44 o 
 -14   4  17      463.29      470.48     56.51 o 
 -12   4  17     9361.00     9235.42    185.12 o 
 -10   4  17     9595.37     9729.39    370.44 o 
  -8   4  17      311.47      316.37     61.66 o 
  -6   4  17     6046.09     5992.21    283.67 o 
  -4   4  17    10694.69     9951.93    300.03 o 
  -2   4  17     2580.55     2421.05    326.44 o 
   0   4  17     1039.38      849.94    186.24 o 
   2   4  17     2981.46     2933.96    190.02 o 
   4   4  17     1980.00     2313.45    185.16 o 
   6   4  17       37.56      -23.04     75.22 o 
 -31   5  17      813.12     1378.84    215.05 o 
 -29   5  17     2085.75     2279.23    147.25 o 
 -27   5  17       74.14       -2.59     50.04 o 
 -25   5  17     3740.34     3613.39    186.46 o 
 -23   5  17     4893.51     4902.57    194.00 o 
 -21   5  17       64.03       65.98     90.04 o 
 -19   5  17     4024.94     4202.19    137.86 o 
 -17   5  17     5030.84     5145.08    173.22 o 
 -15   5  17     1384.04     1259.26     96.16 o 
 -13   5  17     3619.17     3833.68    145.97 o 
 -11   5  17    15178.27    14824.82    249.01 o 
  -9   5  17     6672.40     6599.81    236.98 o 
  -7   5  17     2247.45     2211.66    121.53 o 
  -5   5  17     4060.33     3842.11    191.30 o 
  -3   5  17     3382.48     3783.43    240.90 o 
  -1   5  17       59.56       77.14     97.13 o 
   1   5  17     2080.50     2380.78    277.14 o 
   3   5  17     2894.11     2895.95    195.63 o 
   5   5  17      240.86      166.37    116.14 o 
 -28   6  17      526.97      486.49    121.12 o 
 -26   6  17      301.15      238.40    128.16 o 
 -24   6  17     3923.05     3949.60    176.05 o 
 -22   6  17     3798.29     3995.53    170.76 o 
 -20   6  17      379.86      304.09    108.92 o 
 -18   6  17     3461.38     3184.00    148.13 o 
 -16   6  17     5180.37     5501.85    183.27 o 
 -14   6  17      122.18      150.45     57.51 o 
 -12   6  17     6602.19     6611.49    199.07 o 
 -10   6  17    13179.30    12730.08    279.26 o 
  -8   6  17     1809.80     1541.27    108.42 o 
  -6   6  17     3509.48     3249.68    184.94 o 
  -4   6  17     5384.88     5599.04    191.54 o 
  -2   6  17      951.82      918.34    120.84 o 
   0   6  17     1062.35     1290.10    199.91 o 
   2   6  17     3592.34     3889.40    310.70 o 
   4   6  17      338.27      206.74    140.20 o 
 -27   7  17       75.71       82.45     93.34 o 
 -25   7  17     1075.60     1152.79    124.55 o 
 -23   7  17     1452.62     1651.03    129.55 o 
 -21   7  17      187.64      111.79    111.02 o 
 -19   7  17     1371.23     1304.49    112.09 o 
 -17   7  17     7406.15     6759.16    214.66 o 
 -15   7  17     3968.23     3749.46    159.76 o 
 -13   7  17       22.77      -41.16     48.94 o 
 -11   7  17     7549.95     7437.10    475.64 o 
  -9   7  17     4802.53     4529.50    171.81 o 
  -7   7  17       57.80       13.26     50.79 o 
  -5   7  17     4092.11     4350.40    324.36 o 
  -3   7  17     2727.17     2318.07    259.61 o 
 -24   8  17      808.71     1005.18    119.81 o 
 -22   8  17      540.41      530.25     95.02 o 
 -20   8  17      153.03       97.93     66.30 o 
 -18   8  17     1774.96     1892.90    132.24 o 
 -16   8  17     1991.09     2196.44    137.24 o 
 -14   8  17      307.74      183.28     88.14 o 
 -12   8  17      581.39      557.14     94.49 o 
 -10   8  17     1440.99     1215.64    150.60 o 
  -8   8  17      253.07       78.82     76.42 o 
  -6   8  17     1051.57     1180.59    136.39 o 
  -4   8  17     1207.71     1248.74    223.97 o 
  -2   8  17      243.03      260.20    140.20 o 
 -21   9  17       33.44       37.82     94.56 o 
 -19   9  17      160.19      121.93     76.62 o 
 -17   9  17      696.92      901.30    191.89 o 
 -15   9  17      710.94      608.25    127.13 o 
 -13   9  17      659.05      536.73    123.57 o 
 -11   9  17     1893.18     1796.43    215.05 o 
  -9   9  17      370.34      378.22    106.74 o 
  -7   9  17      171.50      429.63    115.00 o 
  -5   9  17      405.65      430.07    158.32 o 
 -32   0  18     2117.91     2321.64    252.48 o 
 -30   0  18     1960.26     2460.06    235.85 o 
 -28   0  18        3.32       77.86     66.71 o 
 -26   0  18     4776.52     5286.73    216.64 o 
 -24   0  18     1449.78     1611.38    125.13 o 
 -22   0  18      703.32      794.54    107.53 o 
 -20   0  18     9134.93     8592.67    384.37 o 
 -18   0  18    15548.79    15565.90    523.97 o 
 -16   0  18     3771.03     3414.14    242.98 o 
 -14   0  18     5276.43     5284.05    186.85 o 
 -12   0  18    16194.30    16225.54    355.76 o 
 -10   0  18      748.43      717.05    144.95 o 
  -8   0  18     1144.19      933.88    156.84 o 
  -6   0  18    11882.70    11074.11    453.28 o 
  -2   0  18      206.96       18.42     93.86 o 
   0   0  18     1569.54     1516.67    202.58 o 
   2   0  18     2687.60     2388.17    253.67 o 
   4   0  18      249.90      204.96    122.97 o 
   6   0  18     1736.75     1909.94    255.45 o 
 -33   1  18      476.20      610.73    117.95 o 
 -31   1  18     1605.39     1860.86    157.30 o 
 -29   1  18      525.84      616.29     77.39 o 
 -27   1  18     1690.33     1757.70    108.34 o 
 -25   1  18     4818.76     4752.72    265.56 o 
 -23   1  18      300.59      257.50     52.82 o 
 -21   1  18      419.97      317.90     65.94 o 
 -19   1  18    11360.17    11664.81    249.36 o 
 -17   1  18    11742.53    11836.10    250.36 o 
 -15   1  18       74.01       64.41     62.81 o 
 -13   1  18    14920.04    15020.26    287.67 o 
 -11   1  18    25890.62    26513.99    413.84 o 
  -9   1  18     1082.40     1152.36    116.55 o 
  -7   1  18     5885.78     5643.80    224.62 o 
  -5   1  18    12216.49    12327.84    344.67 o 
  -3   1  18      127.27      231.81     73.75 o 
  -1   1  18     2029.86     2381.87    170.76 o 
   1   1  18     2622.20     2811.94    189.80 o 
   3   1  18      823.92      730.05    122.36 o 
   5   1  18      297.47      260.83    171.69 o 
 -32   2  18      977.51     1049.55    160.70 o 
 -30   2  18      710.37      748.98     99.03 o 
 -28   2  18        0.19      -22.96     53.33 o 
 -26   2  18     3494.52     3716.66    132.32 o 
 -24   2  18     6310.80     6040.88    187.51 o 
 -22   2  18       32.78       55.47     41.59 o 
 -20   2  18     5892.69     6099.64    204.76 o 
 -18   2  18    10467.80     9933.95    191.28 o 
 -16   2  18      746.42     1001.38    132.78 o 
 -14   2  18     8205.33     8238.03    208.14 o 
 -12   2  18    16741.56    16475.56    322.51 o 
 -10   2  18     4397.82     4632.44    162.12 o 
  -8   2  18     1718.04     1706.94    406.64 o 
  -6   2  18     8019.77     8778.22    283.72 o 
  -4   2  18     2797.35     2283.67    158.41 o 
  -2   2  18      152.94      105.29     70.14 o 
   0   2  18     2829.45     3049.21    192.12 o 
   2   2  18     3432.46     3788.09    412.29 o 
   4   2  18       26.73       -5.73     75.98 o 
   6   2  18      647.09      483.35    121.39 o 
 -31   3  18      302.06      341.40     99.04 o 
 -29   3  18      424.82      317.66     81.59 o 
 -27   3  18      937.70     1028.63    126.65 o 
 -25   3  18     2484.72     2377.69    132.28 o 
 -23   3  18      132.89      168.57     72.29 o 
 -21   3  18     1877.06     1933.24     95.82 o 
 -19   3  18     4284.96     4180.14    130.76 o 
 -17   3  18      696.38      740.54     69.88 o 
 -15   3  18      114.47      127.71     50.57 o 
 -13   3  18     7625.31     7374.52    201.16 o 
 -11   3  18     2919.02     2871.32    131.33 o 
  -9   3  18        0.20      -38.07     38.07 o 
  -7   3  18     1083.82     1037.81    116.20 o 
  -5   3  18     2583.86     2876.27    174.31 o 
  -3   3  18      319.77      371.59    129.21 o 
  -1   3  18      254.65       71.07    162.78 o 
   1   3  18     1292.39     1366.32    145.17 o 
   3   3  18      114.80      216.50    136.64 o 
   5   3  18      226.55      259.48     98.91 o 
 -32   4  18      193.27      132.15     90.98 o 
 -30   4  18       26.17       -8.38     64.84 o 
 -28   4  18       23.15      -59.87     59.87 o 
 -26   4  18       35.47      -22.81     55.93 o 
 -24   4  18       37.86      -45.79     45.79 o 
 -22   4  18       23.67       10.21     48.42 o 
 -20   4  18       21.72      -13.94     43.27 o 
 -18   4  18     1512.12     1140.89     92.11 o 
 -16   4  18      294.46      272.00     51.48 o 
 -14   4  18        1.23      -22.63     35.61 o 
 -12   4  18     2284.35     1997.83    114.83 o 
 -10   4  18      479.32      385.43     68.16 o 
  -8   4  18      912.06      849.97     90.88 o 
  -6   4  18     3202.36     2838.76    168.18 o 
  -4   4  18       94.38       41.71     62.15 o 
  -2   4  18      371.02      343.60     94.45 o 
   0   4  18      646.71      753.86    121.32 o 
   2   4  18      304.47      252.51     92.06 o 
   4   4  18      114.17      181.91     99.27 o 
 -29   5  18       61.64      -83.17    106.64 o 
 -27   5  18       16.88      -32.92     58.18 o 
 -25   5  18        0.26      -34.22     70.21 o 
 -23   5  18       20.01      -48.94     48.94 o 
 -21   5  18        0.05       23.87     51.04 o 
 -19   5  18      422.86      405.80     62.76 o 
 -17   5  18       16.57       -1.50     44.82 o 
 -15   5  18       45.75      -38.64     43.32 o 
 -13   5  18       20.48       50.69     49.12 o 
 -11   5  18      136.84      143.64     75.30 o 
  -9   5  18      329.36      313.67     69.61 o 
  -7   5  18      100.60       74.85     54.71 o 
  -5   5  18       36.48       21.85     63.68 o 
  -3   5  18      161.63      158.28     80.52 o 
  -1   5  18        2.92       62.16     69.94 o 
   1   5  18       13.88      123.46     88.30 o 
   3   5  18        0.04      -35.42     95.35 o 
 -28   6  18        2.71      -56.14     62.51 o 
 -26   6  18      355.18      394.30     89.85 o 
 -24   6  18        5.95       15.05     81.03 o 
 -22   6  18       38.74      -43.84     81.19 o 
 -20   6  18      767.25      884.00     99.46 o 
 -18   6  18     1993.97     2308.60    132.81 o 
 -16   6  18      146.42      123.44     58.46 o 
 -14   6  18      933.55      894.70     91.92 o 
 -12   6  18     1480.10     1688.44    113.23 o 
 -10   6  18       68.63       52.17     66.95 o 
  -8   6  18      324.24      199.05     81.41 o 
  -6   6  18     1146.07     1454.61    141.41 o 
  -4   6  18      582.80      616.09     90.11 o 
  -2   6  18       14.92       13.27     72.37 o 
   0   6  18      364.84      542.39    167.53 o 
   2   6  18        6.00     -108.12    108.12 o 
 -27   7  18      395.60      512.48    102.05 o 
 -25   7  18      756.26      781.87    109.76 o 
 -23   7  18       36.94       76.15     71.53 o 
 -21   7  18      816.29      828.62    125.07 o 
 -19   7  18     1262.25     1321.27    113.88 o 
 -17   7  18       80.33       50.52     58.62 o 
 -15   7  18     1183.48     1437.44    178.30 o 
 -13   7  18      307.66      480.76    110.16 o 
 -11   7  18      539.15      476.98     80.10 o 
  -9   7  18      302.44      324.16     93.87 o 
  -7   7  18      703.39      903.22    129.38 o 
  -5   7  18     1555.52     1803.01    235.85 o 
  -3   7  18      306.10      411.10    152.08 o 
 -24   8  18      556.36      746.77    106.06 o 
 -22   8  18        7.75      -32.79     61.94 o 
 -20   8  18     1280.48     1280.56    121.99 o 
 -18   8  18     1733.64     1825.71    263.70 o 
 -16   8  18      126.05      130.97     65.50 o 
 -14   8  18     2188.37     2202.66    188.30 o 
 -12   8  18     3846.88     3963.59    264.80 o 
 -10   8  18     1660.98     1990.70    257.23 o 
  -8   8  18      116.36       19.01    107.53 o 
  -6   8  18     2824.13     3087.40    305.95 o 
  -4   8  18     1192.49     1386.57    234.66 o 
 -19   9  18     3742.16     3708.00    187.40 o 
 -17   9  18     2391.09     2757.41    343.08 o 
 -15   9  18        2.22       -6.09     78.22 o 
 -13   9  18     5926.75     6144.66    658.83 o 
 -11   9  18     6643.69     7083.57    299.42 o 
  -9   9  18        2.26        3.75     80.13 o 
 -33   1  19      181.88      275.69    100.18 o 
 -31   1  19       81.54      164.22     67.80 o 
 -29   1  19       61.36       48.56     51.54 o 
 -27   1  19      386.63      506.61     83.82 o 
 -25   1  19     1888.75     1671.22    112.40 o 
 -23   1  19      569.63      574.72     75.21 o 
 -21   1  19      905.35      894.26    111.97 o 
 -19   1  19      384.68      425.17     87.73 o 
 -17   1  19     1252.27     1240.47     92.91 o 
 -15   1  19      711.41      714.79     78.85 o 
 -13   1  19       81.67      160.65     53.13 o 
 -11   1  19     1127.49     1134.79     92.19 o 
  -9   1  19       10.46      -25.89     57.63 o 
  -7   1  19     1876.96     1313.18    131.06 o 
  -5   1  19       87.32      125.82    159.81 o 
  -3   1  19       10.31      -55.06     61.51 o 
  -1   1  19      112.16       47.25     72.44 o 
   1   1  19      339.82      337.24     98.69 o 
   3   1  19        3.62      -67.76     67.76 o 
   5   1  19      101.61       34.46    120.00 o 
 -32   2  19      111.85      135.91     90.34 o 
 -30   2  19       13.96      -38.11     56.54 o 
 -28   2  19      516.21      559.00     75.02 o 
 -26   2  19      203.23      193.06     64.49 o 
 -24   2  19     1241.70     1309.03    116.43 o 
 -22   2  19      162.22      122.43     47.52 o 
 -20   2  19     1389.25     1582.26    106.46 o 
 -18   2  19     2206.56     2286.48    119.46 o 
 -16   2  19      973.25      742.88     80.30 o 
 -14   2  19     5224.45     5753.14    190.89 o 
 -12   2  19     4649.90     4808.11    166.75 o 
 -10   2  19        4.75      -12.15     56.24 o 
  -8   2  19     3358.96     3261.87    185.35 o 
  -6   2  19      608.22      940.10    121.19 o 
  -4   2  19       91.34       51.43     62.50 o 
  -2   2  19      689.88      939.26    126.64 o 
   0   2  19     1625.50     1660.88    160.33 o 
   2   2  19        1.03     -113.47    113.47 o 
   4   2  19      383.09      251.29    102.26 o 
 -31   3  19      602.45      803.18    130.99 o 
 -29   3  19        4.10      -27.39     73.53 o 
 -27   3  19     1725.22     1782.56    153.01 o 
 -25   3  19     2509.11     2357.44    132.52 o 
 -23   3  19      139.24      168.29     59.67 o 
 -21   3  19     8344.99     8251.09    186.58 o 
 -19   3  19     8892.37     8676.48    196.19 o 
 -17   3  19      393.86      540.79     75.50 o 
 -15   3  19     4697.19     4575.88    181.53 o 
 -13   3  19    12361.31    12254.97    271.03 o 
 -11   3  19     3040.84     3036.71    140.01 o 
  -9   3  19     2327.73     2291.15    150.57 o 
  -7   3  19     8130.80     7988.91    279.30 o 
  -5   3  19     1737.34     1484.70    141.43 o 
  -3   3  19      186.99       39.08     66.31 o 
  -1   3  19     2303.51     2580.71    223.67 o 
   1   3  19     1340.71     1127.65    197.23 o 
   3   3  19       10.53      107.76     86.20 o 
 -30   4  19        0.90      141.67     88.36 o 
 -28   4  19     2423.28     2727.31    157.83 o 
 -26   4  19     3168.72     3289.93    178.12 o 
 -24   4  19       44.36       -0.21     64.04 o 
 -22   4  19     4286.21     4100.61    163.22 o 
 -20   4  19     9987.75     9940.17    245.11 o 
 -18   4  19     4644.43     4351.36    159.67 o 
 -16   4  19     2167.76     2289.56    125.90 o 
 -14   4  19    14831.47    13995.83    389.67 o 
 -12   4  19    10944.64    10947.58    261.45 o 
 -10   4  19      317.37      267.91     68.31 o 
  -8   4  19    13121.86    13015.60    297.23 o 
  -6   4  19     4766.88     5185.49    270.01 o 
  -4   4  19      137.07       45.99     68.67 o 
  -2   4  19     2355.51     2413.07    178.74 o 
   0   4  19     4260.22     4470.10    494.57 o 
   2   4  19      496.42      473.52    132.18 o 
 -29   5  19      636.01      737.11    108.95 o 
 -27   5  19     1730.03     1713.38    134.43 o 
 -25   5  19     1564.41     1759.11    128.94 o 
 -23   5  19      372.61      357.79     76.26 o 
 -21   5  19     5728.89     5646.45    195.55 o 
 -19   5  19     3544.99     3453.13    128.65 o 
 -17   5  19        0.94      -46.44     46.44 o 
 -15   5  19     5945.67     5818.72    242.98 o 
 -13   5  19    12443.40    11999.09    393.57 o 
 -11   5  19     2025.08     2193.96    137.23 o 
  -9   5  19     1767.98     1636.98    116.84 o 
  -7   5  19     4076.68     4304.22    173.09 o 
  -5   5  19     3146.94     3344.66    193.35 o 
  -3   5  19      123.12      136.69    152.97 o 
  -1   5  19     3779.33     3808.94    219.20 o 
   1   5  19     1466.54     1576.96    162.99 o 
 -28   6  19     1214.40     1232.63    128.17 o 
 -26   6  19     2233.65     2421.10    153.02 o 
 -24   6  19      255.85      165.83     70.52 o 
 -22   6  19     2936.74     3009.55    155.90 o 
 -20   6  19     3572.35     3310.12    161.74 o 
 -18   6  19     1724.38     1860.24    125.06 o 
 -16   6  19      294.90      286.13    100.77 o 
 -14   6  19     7314.27     7310.67    302.68 o 
 -12   6  19     2335.96     2462.26    173.47 o 
 -10   6  19      231.63      398.46    128.91 o 
  -8   6  19     3030.41     3228.59    196.04 o 
  -6   6  19     1754.17     2006.02    165.90 o 
  -4   6  19       15.05       38.44     58.39 o 
  -2   6  19      950.70      940.05    133.04 o 
   0   6  19     2563.12     2119.65    254.86 o 
 -25   7  19     1094.04     1058.63    120.39 o 
 -23   7  19        0.05      -12.26     91.95 o 
 -21   7  19     3271.94     3117.67    307.50 o 
 -19   7  19     4662.00     4687.54    187.83 o 
 -17   7  19      589.17      628.84     89.28 o 
 -15   7  19     1812.64     1982.03    129.97 o 
 -13   7  19     4857.89     5178.63    226.68 o 
 -11   7  19     1411.98     1416.44    148.78 o 
  -9   7  19     1834.79     1807.11    162.81 o 
  -7   7  19     2689.85     3047.94    202.18 o 
  -5   7  19      719.32      741.40    184.76 o 
  -3   7  19      245.75      241.79    137.82 o 
 -22   8  19        1.75       -6.37     67.50 o 
 -20   8  19     1303.24     1264.97    121.97 o 
 -18   8  19     3731.82     3891.50    180.02 o 
 -16   8  19       18.28      -26.25     60.13 o 
 -14   8  19     2390.67     2587.76    153.38 o 
 -12   8  19      818.80      722.24    124.18 o 
 -10   8  19       19.55       45.74    121.78 o 
  -8   8  19     1014.69     1228.54    224.56 o 
  -6   8  19      973.27      989.73    211.49 o 
 -17   9  19       14.22       23.76    120.00 o 
 -15   9  19      490.79      226.34    139.01 o 
 -13   9  19      164.18       67.13    115.84 o 
 -11   9  19       14.75      -21.98    111.09 o 
 -32   0  20      225.00      193.78     97.51 o 
 -30   0  20      156.80       74.53     78.70 o 
 -28   0  20     3026.49     3241.47    182.92 o 
 -26   0  20      551.79      434.27    139.61 o 
 -24   0  20       93.76       56.44    101.59 o 
 -22   0  20     8923.21     8592.67    403.97 o 
 -20   0  20     6560.58     6077.37    342.78 o 
 -18   0  20       68.17      225.15    107.53 o 
 -16   0  20    17829.90    18062.78    599.42 o 
 -14   0  20     7520.92     7298.19    367.14 o 
 -12   0  20      108.75       39.80     93.86 o 
 -10   0  20     3786.68     3601.86    271.49 o 
  -8   0  20    19328.59    20865.63    683.78 o 
  -6   0  20      683.97      626.75    154.46 o 
  -4   0  20     6659.89     6334.60    377.83 o 
  -2   0  20     4471.57     4525.65    325.55 o 
   0   0  20     1631.24     1696.67    229.91 o 
   2   0  20      431.69      337.43    143.77 o 
 -33   1  20      787.96      982.26    135.68 o 
 -31   1  20       37.14       38.08     54.67 o 
 -29   1  20     1377.46     1498.18    119.18 o 
 -27   1  20     2753.23     2851.28    144.85 o 
 -25   1  20      315.36      289.15     89.95 o 
 -23   1  20     2413.84     2025.76    155.65 o 
 -21   1  20     9763.70     9390.10    329.12 o 
 -19   1  20     2055.55     1893.37    144.38 o 
 -17   1  20     7300.01     7216.79    258.13 o 
 -15   1  20    12126.88    12305.28    267.81 o 
 -13   1  20     1432.51     1786.29    235.08 o 
 -11   1  20     2511.29     2523.35    165.75 o 
  -9   1  20     1781.24     1917.89    175.55 o 
  -7   1  20     4038.76     3974.05    253.07 o 
  -5   1  20      710.73      533.04    102.31 o 
  -3   1  20     2704.08     2730.40    212.68 o 
  -1   1  20     3424.44     3286.85    366.54 o 
   1   1  20      494.54      417.62    110.00 o 
   3   1  20      815.30      917.74    240.30 o 
 -32   2  20      237.11      138.92     92.78 o 
 -30   2  20      504.16      609.12    116.65 o 
 -28   2  20     3681.01     3600.94    165.33 o 
 -26   2  20     2792.06     2994.26    143.66 o 
 -24   2  20     1026.86     1183.04    130.31 o 
 -22   2  20     3661.71     3560.88    325.85 o 
 -20   2  20     6949.65     6976.26    205.27 o 
 -18   2  20      508.44      574.45     78.13 o 
 -16   2  20     2746.66     2605.17    128.52 o 
 -14   2  20    11626.22    11843.39    269.00 o 
 -12   2  20     1314.69     1256.36    111.01 o 
 -10   2  20     4612.05     4546.80    214.51 o 
  -8   2  20     4945.42     4907.33    224.05 o 
  -6   2  20      374.13      339.85     90.81 o 
  -4   2  20     1470.42     1968.76    166.23 o 
  -2   2  20     2766.88     2395.51    342.48 o 
   0   2  20     1064.30      896.85    133.98 o 
   2   2  20      166.64       16.82     81.52 o 
 -31   3  20        1.01       80.53     87.45 o 
 -29   3  20     1523.82     1313.26    145.30 o 
 -27   3  20     1460.15     1711.53    155.04 o 
 -25   3  20      348.56      364.35    113.17 o 
 -23   3  20      389.86      297.33     82.40 o 
 -21   3  20     5800.77     5762.57    337.75 o 
 -19   3  20     3823.40     3514.61    216.18 o 
 -17   3  20       22.09       76.05     61.19 o 
 -15   3  20     8635.47     8327.71    226.40 o 
 -13   3  20     7140.57     6708.21    229.10 o 
 -11   3  20      249.93      251.90     62.99 o 
  -9   3  20     2500.05     2421.72    165.80 o 
  -7   3  20     1869.40     1638.56    150.09 o 
  -5   3  20        0.10      -15.13     93.27 o 
  -3   3  20     1600.53     1583.10    174.36 o 
  -1   3  20     1219.31     1220.90    149.94 o 
   1   3  20      133.39      176.14     93.63 o 
 -30   4  20       72.36      101.56     92.68 o 
 -28   4  20      272.69      321.52     81.65 o 
 -26   4  20       34.42       16.42     61.18 o 
 -24   4  20      188.22      171.35     65.53 o 
 -22   4  20     1659.24     1687.82    116.39 o 
 -20   4  20      501.97      435.14    134.26 o 
 -18   4  20      131.65      179.16     77.68 o 
 -16   4  20      203.91      184.66     65.17 o 
 -14   4  20       18.92       59.43     55.90 o 
 -12   4  20       74.39       92.73     90.19 o 
 -10   4  20       25.40        6.82     64.62 o 
  -8   4  20      578.04      596.96    104.76 o 
  -6   4  20       50.86       44.24     71.78 o 
  -4   4  20      293.68      348.20     98.86 o 
  -2   4  20      111.16      212.05     91.58 o 
   0   4  20       18.56      -53.89     73.61 o 
 -29   5  20        0.30       -6.18     77.38 o 
 -27   5  20       40.10       17.83     62.72 o 
 -25   5  20       39.63      -14.50     60.90 o 
 -23   5  20       19.50      -16.13     53.10 o 
 -21   5  20       42.92      -16.28     53.32 o 
 -19   5  20       97.36       95.98     75.97 o 
 -17   5  20      718.76      868.19    157.13 o 
 -15   5  20       68.25       81.03     71.47 o 
 -13   5  20      175.84      137.31     77.78 o 
 -11   5  20       15.95       18.86     54.09 o 
  -9   5  20        0.97       28.29     53.36 o 
  -7   5  20       10.49       30.22     58.96 o 
  -5   5  20        2.80      -67.92     67.92 o 
  -3   5  20       34.63        6.52    130.70 o 
  -1   5  20        0.24      -20.97     81.89 o 
 -28   6  20      248.53      225.16    114.82 o 
 -26   6  20      198.18      195.34     74.59 o 
 -24   6  20      406.21      405.43     87.90 o 
 -22   6  20      403.95      455.03     87.76 o 
 -20   6  20      381.11      261.63     74.52 o 
 -18   6  20      165.78       94.75     86.32 o 
 -16   6  20      962.47     1371.22    149.56 o 
 -14   6  20      319.78      646.17    118.08 o 
 -12   6  20      290.43      222.18     88.90 o 
 -10   6  20       96.10      152.57    122.97 o 
  -8   6  20      725.72      911.91    132.93 o 
  -6   6  20       27.05      -19.75     72.03 o 
  -4   6  20      420.95      430.73    110.21 o 
  -2   6  20      203.72      178.37    232.58 o 
 -25   7  20      231.17      264.35     83.20 o 
 -23   7  20     1635.63     1722.85    135.04 o 
 -21   7  20     1276.45     1218.73    118.08 o 
 -19   7  20       17.01      -60.77     61.65 o 
 -17   7  20     2183.59     2204.78    164.43 o 
 -15   7  20     1440.89     1430.42    154.53 o 
 -13   7  20      302.82      345.72     99.62 o 
 -11   7  20        0.39       26.79     79.69 o 
  -9   7  20      587.02      571.92    117.34 o 
  -7   7  20      766.80     1013.36    208.22 o 
  -5   7  20       24.33       79.01    106.34 o 
 -22   8  20     1953.66     2108.83    154.25 o 
 -20   8  20     1945.60     2244.78    158.59 o 
 -18   8  20       49.86        8.22     68.85 o 
 -16   8  20     3275.54     3549.08    177.20 o 
 -14   8  20     3761.07     4323.34    240.97 o 
 -12   8  20       17.57      -74.26    106.93 o 
 -10   8  20      748.95      769.32    199.01 o 
 -33   1  21      115.17      126.95    133.37 o 
 -31   1  21      173.14      174.27     96.52 o 
 -29   1  21       79.05       79.76     78.92 o 
 -27   1  21      128.03      118.94     81.64 o 
 -25   1  21     1101.83     1370.57    283.37 o 
 -23   1  21     1165.26     1393.32    141.98 o 
 -21   1  21      249.90      197.72     80.22 o 
 -19   1  21      255.09      263.56     88.68 o 
 -17   1  21        9.70      -49.72     66.23 o 
 -15   1  21       67.87       96.82     68.33 o 
 -13   1  21      372.37      377.27     79.26 o 
 -11   1  21       55.78      148.98     75.15 o 
  -9   1  21      102.15      108.64     75.11 o 
  -7   1  21      108.77       94.99     74.77 o 
  -5   1  21      922.17      917.12    135.61 o 
  -3   1  21      341.99      429.14    108.22 o 
  -1   1  21        0.35      -31.09     70.69 o 
   1   1  21       50.83       63.20     90.82 o 
 -32   2  21        0.76      -65.12     79.20 o 
 -30   2  21     1136.14     1059.18    134.84 o 
 -28   2  21     1422.98     1475.58    144.34 o 
 -26   2  21      264.55      275.32     92.76 o 
 -24   2  21     5170.50     5225.36    239.60 o 
 -22   2  21     6066.80     5882.72    245.36 o 
 -20   2  21        0.53      -60.52     60.52 o 
 -18   2  21     4260.55     4415.18    167.11 o 
 -16   2  21     4708.80     4563.05    171.93 o 
 -14   2  21      198.66      216.32     63.73 o 
 -12   2  21      561.25      584.11    130.81 o 
 -10   2  21      666.59      796.00    118.38 o 
  -8   2  21      504.24      533.21    106.24 o 
  -6   2  21       87.25       -4.04     69.30 o 
  -4   2  21      516.73      421.58    109.10 o 
  -2   2  21     1158.30     1383.58    281.59 o 
   0   2  21       29.31      -40.77     73.06 o 
 -31   3  21      832.96      984.50    141.80 o 
 -29   3  21      998.91      884.81    128.83 o 
 -27   3  21       71.48      -74.84    122.08 o 
 -25   3  21      191.69      272.68    126.54 o 
 -23   3  21     2608.24     2842.51    183.75 o 
 -21   3  21     2537.77     2814.55    260.97 o 
 -19   3  21       12.93       96.58     57.53 o 
 -17   3  21     4024.11     4009.43    164.46 o 
 -15   3  21     8031.84     8414.74    235.00 o 
 -13   3  21      208.76      103.63     60.59 o 
 -11   3  21     6199.45     6006.84    200.24 o 
  -9   3  21     5515.96     5835.08    249.22 o 
  -7   3  21      419.38      413.30     97.61 o 
  -5   3  21     1493.11     1597.14    219.51 o 
  -3   3  21     4018.80     4213.42    275.35 o 
  -1   3  21      596.82      420.99    110.52 o 
 -30   4  21      918.16     1163.64    150.77 o 
 -28   4  21      883.95      716.66    191.59 o 
 -26   4  21      267.61      183.30     70.18 o 
 -24   4  21     2452.95     2659.07    186.54 o 
 -22   4  21     5024.76     5110.85    237.93 o 
 -20   4  21     1108.31     1038.13    130.57 o 
 -18   4  21     2974.97     3081.74    193.15 o 
 -16   4  21     9052.07     9017.22    246.79 o 
 -14   4  21      927.70      780.44     94.79 o 
 -12   4  21     1695.84     1846.23    137.82 o 
 -10   4  21     7793.70     7920.48    235.68 o 
  -8   4  21     2131.64     2240.49    141.65 o 
  -6   4  21      893.18      769.77    126.85 o 
  -4   4  21     5742.04     5826.39    278.03 o 
  -2   4  21     2079.63     1839.45    174.01 o 
 -29   5  21     3115.53     3460.06    242.70 o 
 -27   5  21      631.83      646.91    101.14 o 
 -25   5  21     2160.56     2517.45    186.99 o 
 -23   5  21     5990.53     6054.63    209.05 o 
 -21   5  21     1758.06     1930.47    167.49 o 
 -19   5  21     1307.50     1058.24    135.49 o 
 -17   5  21     5275.52     5412.63    250.26 o 
 -15   5  21     3790.69     3652.09    209.82 o 
 -13   5  21       12.13       40.86     73.94 o 
 -11   5  21     4345.96     4839.45    234.26 o 
  -9   5  21     3200.73     3358.19    166.48 o 
  -7   5  21       59.51       44.06     60.91 o 
  -5   5  21      755.29     1000.31    250.40 o 
  -3   5  21     3287.17     3939.54    264.96 o 
 -26   6  21       58.40      -33.49     94.60 o 
 -24   6  21     2985.45     3019.19    177.30 o 
 -22   6  21     6138.84     6433.88    222.38 o 
 -20   6  21      681.30      900.10    136.94 o 
 -18   6  21      455.87      610.20    119.93 o 
 -16   6  21     4986.01     5193.73    249.79 o 
 -14   6  21      905.75      993.93    138.16 o 
 -12   6  21      907.59     1045.34    139.85 o 
 -10   6  21     3259.08     3560.61    338.62 o 
  -8   6  21     1943.88     2118.87    219.81 o 
  -6   6  21      246.27      328.20    110.05 o 
  -4   6  21     2188.53     2410.15    282.78 o 
 -23   7  21     1780.17     1775.99    138.54 o 
 -21   7  21     2415.59     2546.29    155.19 o 
 -19   7  21        7.15        9.43     85.48 o 
 -17   7  21     4682.60     4357.30    422.09 o 
 -15   7  21     2162.93     2328.61    189.13 o 
 -13   7  21       79.54      119.76     87.88 o 
 -11   7  21     1525.55     1656.14    168.29 o 
  -9   7  21     1090.73      960.33    208.52 o 
 -18   8  21      838.00      890.12    145.25 o 
 -16   8  21      609.29      605.40    127.07 o 
 -14   8  21        9.38     -110.50    110.50 o 
 -32   0  22     1501.10     1702.61    248.92 o 
 -30   0  22     2544.43     1979.45    246.54 o 
 -28   0  22      302.24      294.07    138.42 o 
 -26   0  22     1531.32     1959.85    237.04 o 
 -24   0  22     4709.03     5330.02    347.53 o 
 -22   0  22     2410.36     2373.32    242.98 o 
 -20   0  22     2015.91     2177.87    238.82 o 
 -18   0  22     9616.67     9593.68    449.71 o 
 -16   0  22     2696.27     3104.03    270.30 o 
 -14   0  22      980.66     1111.51    187.73 o 
 -12   0  22     3998.59     4664.07    320.80 o 
  -8   0  22       13.93       94.46    109.31 o 
  -6   0  22    10766.99    10141.42    494.86 o 
  -4   0  22     3199.58     3602.46    310.70 o 
  -2   0  22      313.82      274.46    141.98 o 
 -31   1  22     1724.44     1695.64    291.99 o 
 -29   1  22     2468.26     2588.17    229.02 o 
 -27   1  22      585.18      334.45    103.19 o 
 -25   1  22     4125.70     4451.57    228.66 o 
 -23   1  22     4293.44     4209.02    251.59 o 
 -21   1  22      165.25      204.09     87.69 o 
 -19   1  22     5465.70     5760.68    281.89 o 
 -17   1  22     4621.86     4752.79    261.99 o 
 -15   1  22      231.34      211.66    109.90 o 
 -13   1  22     1479.75     1789.34    188.92 o 
 -11   1  22     6474.56     7091.38    280.56 o 
  -9   1  22     2520.77     2113.14    172.65 o 
  -7   1  22      192.38      135.45    205.25 o 
  -5   1  22     5194.98     4715.75    352.88 o 
  -3   1  22     1713.77     1767.17    173.87 o 
  -1   1  22      198.18      214.57    105.12 o 
 -32   2  22     1071.77     1257.78    155.16 o 
 -30   2  22     1044.03     1237.45    233.47 o 
 -28   2  22      460.24      520.41    172.88 o 
 -26   2  22     1515.91     1383.99    148.90 o 
 -24   2  22     4964.08     5225.00    325.55 o 
 -22   2  22     3115.06     3148.66    216.24 o 
 -20   2  22      411.02      331.20     96.67 o 
 -18   2  22     6347.75     6057.29    273.27 o 
 -16   2  22     2957.32     2910.83    144.66 o 
 -14   2  22      777.89      827.37    170.17 o 
 -12   2  22     3444.66     3470.68    158.41 o 
 -10   2  22     3110.37     2988.31    193.84 o 
  -8   2  22       83.61      -31.61    112.87 o 
  -6   2  22     1306.48     1252.59    248.92 o 
  -4   2  22     2778.15     2881.92    208.20 o 
  -2   2  22      121.67      118.37     95.49 o 
 -31   3  22      502.68      508.60    116.01 o 
 -29   3  22      373.66      283.97    168.72 o 
 -27   3  22      126.27       39.21    116.44 o 
 -25   3  22     1096.83     1233.30    213.27 o 
 -23   3  22     1407.55     1400.23    214.46 o 
 -21   3  22      141.68      205.24     71.12 o 
 -19   3  22     1642.20     1546.27    117.47 o 
 -17   3  22     3631.95     3687.03    170.36 o 
 -15   3  22     1356.93     1294.12    111.37 o 
 -13   3  22     2101.97     2093.57    133.56 o 
 -11   3  22     2945.93     2900.42    160.79 o 
  -9   3  22     1061.39     1056.73    136.67 o 
  -7   3  22      566.66      527.13    122.08 o 
  -5   3  22     1911.16     2323.84    192.39 o 
  -3   3  22      136.09      111.63     98.07 o 
 -30   4  22      390.48      384.96    147.92 o 
 -28   4  22      135.51      149.53     90.00 o 
 -26   4  22        0.74      -99.21     99.21 o 
 -24   4  22      535.98      633.26    123.57 o 
 -22   4  22      500.32      426.87    100.75 o 
 -20   4  22       58.45      -89.71     89.71 o 
 -18   4  22      346.18      414.34    100.97 o 
 -16   4  22      153.12       84.40     68.74 o 
 -14   4  22       74.48      -37.02     53.47 o 
 -12   4  22      879.12      774.37    103.41 o 
 -10   4  22      732.42      552.02     90.04 o 
  -8   4  22        0.30       25.38     59.96 o 
  -6   4  22      472.00      488.53    115.90 o 
  -4   4  22      198.30      232.14    110.20 o 
 -27   5  22      228.41      221.59     82.52 o 
 -25   5  22       15.09      131.75     93.39 o 
 -23   5  22       15.29      107.75     85.68 o 
 -21   5  22       26.14      -11.48     72.39 o 
 -19   5  22      247.25      405.16    104.18 o 
 -17   5  22       43.46      -37.85     66.74 o 
 -15   5  22      104.23      126.44     83.54 o 
 -13   5  22        0.02        3.16     73.30 o 
 -11   5  22      130.26      177.24     85.58 o 
  -9   5  22       82.76      176.82     80.18 o 
  -7   5  22       26.92       34.38     92.68 o 
  -5   5  22       28.47      -69.13     83.63 o 
 -26   6  22      181.94      132.11    110.01 o 
 -24   6  22      504.85      523.80    120.84 o 
 -22   6  22      314.11      270.13    101.95 o 
 -20   6  22        6.14      -34.96     82.22 o 
 -18   6  22     1608.05     1802.64    172.77 o 
 -16   6  22      978.62     1059.79    143.23 o 
 -14   6  22        0.95      -79.72     82.87 o 
 -12   6  22      307.73      242.36    121.49 o 
 -10   6  22      160.67      227.92     98.44 o 
  -8   6  22       41.62       -2.19     82.54 o 
 -23   7  22      338.35      692.09    187.13 o 
 -21   7  22      171.44      256.81    106.49 o 
 -19   7  22     1102.32     1308.08    162.56 o 
 -17   7  22     1203.59     1594.65    171.73 o 
 -15   7  22        0.99      -64.14    150.30 o 
 -13   7  22       37.11       95.12     96.52 o 
 -11   7  22     1003.78     1326.26    161.94 o 
 -31   1  23      365.78      352.06    119.09 o 
 -29   1  23       39.80       45.67     80.39 o 
 -27   1  23      621.18      865.21    135.95 o 
 -25   1  23     1953.71     1767.78    162.66 o 
 -23   1  23        3.28      -53.89     69.15 o 
 -21   1  23      201.17      221.97     92.54 o 
 -19   1  23      231.23      256.58     91.35 o 
 -17   1  23        0.75      -15.99     72.91 o 
 -15   1  23      195.72      182.95    167.23 o 
 -13   1  23      444.81      670.86    117.57 o 
 -11   1  23      355.31      466.12    243.87 o 
  -9   1  23       10.73      -80.50     80.50 o 
  -7   1  23      431.08      325.19    109.01 o 
  -5   1  23      340.96      370.65    111.52 o 
  -3   1  23      309.18      311.57    121.49 o 
 -30   2  23       36.69       34.46    136.04 o 
 -28   2  23      210.18      -74.85    117.63 o 
 -26   2  23      995.73      833.24    131.33 o 
 -24   2  23      997.75     1215.44    224.26 o 
 -22   2  23      101.73      118.77    111.09 o 
 -20   2  23      524.50      670.23    119.64 o 
 -18   2  23     1044.09      758.67    119.58 o 
 -16   2  23      825.48      796.38    148.22 o 
 -14   2  23     1663.39     1808.11    128.39 o 
 -12   2  23     1841.85     1733.47    128.10 o 
 -10   2  23      137.60      105.80     84.54 o 
  -8   2  23     1187.12     1167.10    152.07 o 
  -6   2  23     1870.67     2092.00    187.80 o 
  -4   2  23      302.47      126.82    113.17 o 
 -29   3  23       60.00       80.20    130.70 o 
 -27   3  23      708.02      754.47    190.70 o 
 -25   3  23     3788.27     3477.11    312.48 o 
 -23   3  23      650.42      613.68    182.97 o 
 -21   3  23     2801.26     2958.79    193.07 o 
 -19   3  23     5333.83     6126.45    211.23 o 
 -17   3  23      146.07      215.31     69.91 o 
 -15   3  23      561.55      550.53     88.24 o 
 -13   3  23     3121.03     3625.84    171.27 o 
 -11   3  23     2409.42     2539.68    193.66 o 
  -9   3  23      156.25       33.00     80.31 o 
  -7   3  23     4121.51     3751.37    233.88 o 
  -5   3  23     1585.53     1782.81    179.37 o 
 -28   4  23      292.17      121.19    137.82 o 
 -26   4  23     2790.53     2691.15    294.07 o 
 -24   4  23     2154.17     2158.86    258.42 o 
 -22   4  23       68.62      -13.22     73.42 o 
 -20   4  23     3655.40     3489.26    300.30 o 
 -18   4  23     3957.88     4207.98    226.81 o 
 -16   4  23       44.77       39.72     94.08 o 
 -14   4  23     2422.88     2586.94    152.33 o 
 -12   4  23     5558.40     5987.84    218.65 o 
 -10   4  23      371.22      252.77    148.50 o 
  -8   4  23     2540.04     2542.36    160.85 o 
  -6   4  23     3640.17     4163.03    246.11 o 
 -27   5  23      797.43      873.88    206.74 o 
 -25   5  23     3589.96     3300.38    275.95 o 
 -23   5  23      661.35      601.22    166.34 o 
 -21   5  23     1240.46     1156.41    148.83 o 
 -19   5  23     3053.06     3187.75    331.49 o 
 -17   5  23     1179.09     1136.53    145.35 o 
 -15   5  23      806.75     1227.82    249.51 o 
 -13   5  23     3982.54     4036.83    277.73 o 
 -11   5  23     2663.53     3185.28    280.11 o 
  -9   5  23        5.36       12.98     67.20 o 
  -7   5  23      979.24     1090.50    200.88 o 
 -24   6  23     2944.47     3279.35    227.61 o 
 -22   6  23       25.26      124.37     92.82 o 
 -20   6  23     1972.48     2266.77    192.95 o 
 -18   6  23     2864.03     2951.08    211.21 o 
 -16   6  23       38.70      -13.67     73.15 o 
 -14   6  23     2747.97     2883.03    212.56 o 
 -12   6  23     3255.58     4037.47    292.58 o 
 -10   6  23      343.34      199.85    100.39 o 
 -30   0  24       72.07      146.74    140.80 o 
 -28   0  24     2315.14     2997.10    295.85 o 
 -26   0  24     1415.22     1545.18    226.94 o 
 -24   0  24      411.10      336.84    148.52 o 
 -22   0  24     2899.34     3097.50    286.94 o 
 -20   0  24     5057.41     4408.61    336.84 o 
 -18   0  24     1222.24     1440.63    224.56 o 
 -16   0  24     1951.41     1767.96    236.44 o 
 -14   0  24     5143.48     5698.94    375.45 o 
 -12   0  24     2050.86     2062.62    250.70 o 
 -10   0  24      445.67      247.73    144.36 o 
  -8   0  24     8475.88     9055.45    499.02 o 
  -6   0  24     1815.61     2275.30    281.00 o 
 -31   1  24      187.99      206.75    102.14 o 
 -29   1  24      776.71      596.05    124.32 o 
 -27   1  24     2707.20     2376.98    188.40 o 
 -25   1  24      338.64      309.05    105.28 o 
 -23   1  24      133.56       53.08     82.33 o 
 -21   1  24     4985.02     5152.44    248.43 o 
 -19   1  24     3368.17     3740.03    215.08 o 
 -17   1  24      642.03      577.91    116.78 o 
 -15   1  24     5318.47     5331.02    256.24 o 
 -13   1  24     4733.22     4585.38    241.68 o 
 -11   1  24      157.45      164.42     94.96 o 
  -9   1  24     1424.14     1420.07    172.88 o 
  -7   1  24     5050.80     5792.51    469.32 o 
 -30   2  24       27.74      -65.94    129.51 o 
 -28   2  24     2663.08     2830.76    299.41 o 
 -26   2  24     4196.72     4227.56    233.56 o 
 -24   2  24        0.27      -29.50     76.62 o 
 -22   2  24     1874.69     1692.46    162.13 o 
 -20   2  24     2323.86     2344.34    182.69 o 
 -18   2  24      182.42       78.74     87.13 o 
 -16   2  24      595.10      674.88    127.70 o 
 -14   2  24     4953.59     5248.24    324.36 o 
 -12   2  24     2553.62     2678.88    235.85 o 
 -10   2  24      924.08      893.93    144.91 o 
  -8   2  24     3155.04     3943.76    319.31 o 
  -6   2  24      868.02     1094.25    185.94 o 
 -29   3  24      187.41       78.42    134.85 o 
 -27   3  24     1186.33     1065.17    217.43 o 
 -25   3  24     1067.65     1125.77    217.43 o 
 -23   3  24       69.55      120.60    137.23 o 
 -21   3  24     1795.89     1892.29    170.67 o 
 -19   3  24      654.16      523.32    112.90 o 
 -17   3  24       42.76      -37.99     56.13 o 
 -15   3  24     1422.84     1423.40    129.52 o 
 -13   3  24      995.65     1062.77    117.02 o 
 -11   3  24       47.63       85.01     66.63 o 
  -9   3  24       28.45      130.19     97.55 o 
  -7   3  24      547.30      520.86    228.42 o 
 -26   4  24       61.10     -105.74    105.74 o 
 -24   4  24       94.64       16.63    117.63 o 
 -22   4  24       34.61      -12.48    105.74 o 
 -20   4  24      868.45      866.67    133.67 o 
 -18   4  24      267.93      151.77    159.81 o 
 -16   4  24        2.93      -57.43     57.43 o 
 -14   4  24      274.58      298.66     83.67 o 
 -12   4  24      132.19       99.69     92.16 o 
 -10   4  24        3.55      -28.11     62.37 o 
  -8   4  24      398.83      410.49     97.61 o 
 -25   5  24        1.17        6.93     89.89 o 
 -23   5  24       10.59      -12.97    115.55 o 
 -21   5  24      155.33       35.94     91.16 o 
 -19   5  24       29.18      -72.05     72.05 o 
 -17   5  24        0.87      -72.80     72.80 o 
 -15   5  24        5.55      -15.42     81.86 o 
 -13   5  24       14.66       60.08     92.68 o 
 -11   5  24       20.52       10.38     84.92 o 
 -20   6  24     1154.17     1544.91    178.52 o 
 -18   6  24      369.95      337.39    113.88 o 
 -16   6  24      107.24      -46.35     89.67 o 
 -29   1  25      224.06      346.94    110.17 o 
 -27   1  25      489.65      505.82    162.48 o 
 -25   1  25      201.51       78.28     99.53 o 
 -23   1  25      196.34      273.57    103.87 o 
 -21   1  25      410.91      380.43    198.72 o 
 -19   1  25       25.71       34.04     92.60 o 
 -17   1  25       92.51      179.11     97.87 o 
 -15   1  25      605.73      852.51    196.34 o 
 -13   1  25      111.80      163.29     98.87 o 
 -11   1  25      128.10     -125.05    125.05 o 
  -9   1  25        1.24      196.05    130.40 o 
 -28   2  25      811.48      861.41    210.30 o 
 -26   2  25     1437.43     1216.61    156.22 o 
 -24   2  25      380.84      495.87    119.22 o 
 -22   2  25     2594.37     2607.11    260.80 o 
 -20   2  25     1249.93     1325.06    158.97 o 
 -18   2  25       14.51       33.64    103.96 o 
 -16   2  25     3110.54     3452.63    223.64 o 
 -14   2  25     2528.77     2713.32    406.64 o 
 -12   2  25        9.41      -40.99     88.64 o 
 -10   2  25     2101.74     2301.77    284.56 o 
 -27   3  25      271.79      293.47    165.15 o 
 -25   3  25      129.72        5.35    122.97 o 
 -23   3  25     1840.63     2090.54    267.33 o 
 -21   3  25     1168.07     1426.24    200.80 o 
 -19   3  25      265.67      183.87     93.51 o 
 -17   3  25      550.33      549.79    201.39 o 
 -15   3  25     4710.94     4863.75    203.78 o 
 -13   3  25     1449.86     1312.13    164.07 o 
 -11   3  25      612.08      665.76    107.19 o 
 -24   4  25     1570.62     1567.16    251.29 o 
 -22   4  25     3860.23     3825.24    342.78 o 
 -20   4  25      595.54      499.62    179.41 o 
 -18   4  25     1511.01     1531.80    166.96 o 
 -16   4  25     2741.09     3186.77    215.38 o 
 -14   4  25     1364.73     1393.55    131.49 o 
 -12   4  25       12.08       69.38     74.18 o 
 -21   5  25     1276.89     1035.47    212.68 o 
 -19   5  25        6.26      -57.32     81.71 o 
 -17   5  25     1380.52     1433.06    170.42 o 
 -15   5  25     3696.11     3555.51    233.23 o 
 -28   0  26      781.63      756.25    203.77 o 
 -26   0  26       20.81       67.72    131.29 o 
 -24   0  26     3351.44     3593.55    324.36 o 
 -22   0  26     5511.49     5908.05    407.53 o 
 -20   0  26      258.16      -39.21    118.22 o 
 -18   0  26     7767.21     7663.54    453.28 o 
 -16   0  26     8268.65     9550.91    510.90 o 
 -14   0  26      387.98      348.72    166.34 o 
 -12   0  26     2867.75     2601.45    300.60 o 
 -27   1  26        8.30       39.87     99.72 o 
 -25   1  26      973.26      948.65    170.50 o 
 -23   1  26     3158.06     3455.55    400.11 o 
 -21   1  26      991.09     1071.18    151.86 o 
 -19   1  26      897.41      867.23    150.15 o 
 -17   1  26     3919.60     4195.81    250.55 o 
 -15   1  26     2771.47     3006.82    222.80 o 
 -13   1  26      215.74      165.80    205.85 o 
 -11   1  26     2179.68     2337.08    288.13 o 
 -26   2  26      645.84      615.74    133.73 o 
 -24   2  26     1230.55     1118.06    154.34 o 
 -22   2  26     1290.91     1301.36    162.76 o 
 -20   2  26        1.82      -81.89     81.89 o 
 -18   2  26     1158.75     1188.71    216.54 o 
 -16   2  26     1457.28     1547.17    174.95 o 
 -14   2  26       40.18      -59.71     88.88 o 
 -12   2  26      278.30      201.39    157.43 o 
 -23   3  26     1079.50     1274.88    242.98 o 
 -21   3  26      205.46      157.04    100.08 o 
 -19   3  26      106.13       73.45     94.52 o 
 -17   3  26     1491.73     1462.92    167.69 o 
 -15   3  26     1303.32     1383.89    172.04 o 
 -25   1  27      625.17      506.57    239.71 o 
 -23   1  27     1030.46      994.43    156.26 o 
 -21   1  27      188.72      169.95    107.59 o 
 -19   1  27      104.71       54.84    105.43 o 
 -17   1  27     1442.44     1464.70    179.16 o 
 -22   2  27      131.08      111.69    139.61 o 
 -20   2  27      272.14      326.15    162.78 o 
 -18   2  27     2206.42     2382.83    283.37 o 
                                                 
